# Supplementary material for: Imaging small molecule-induced endosomal escape of siRNA
Source: Nat Commun. 2020 Apr 14;11:1809. doi: 10.1038/s41467-020-15300-1 (PMC7156650; doi:10.1038/s41467-020-15300-1)
Supplement: Supplementary file 10 — Source Data [file 41467_2020_15300_MOESM10_ESM.xlsx]

## Sheet: Fig. 1c (1)
	Fig. 1c (1) | Quantification of galectin recruitment from confocal microscopy images of HeLa cells expressing the indicated galectin pairs, treated with 10 µM siramesine. t = 0 is the frame detectable galectin recruitment. Temporal resolution is ~2.9 s. N = vesicles.
		Galectin-1–YFP
		Vesicles →
	Frame	1	2	3	4	5	6	7	8	9	10	11	12	13	14	15	16	17	18	19	20	21	22	23	24	25	26	27	28	29	30	31	32	33	34	35	36	37	38	39	40	41	42	43	44	45	46	47	48
	-30	1.124	0.949228	0.993109	1.06374			0.866033	0.896743	0.970526	0.959582	0.949439	0.986218		1.00941	0.880043		1.00721	1.04979	1.01067	0.957256	0.985689			1.1002	0.985228	1.03167	1.00873	1.01969	0.986723	0.850831	0.99656	0.974503	0.999116	1.05399	1.02015	0.963715	1.00386		0.906255	1.0026		0.901563				0.95331	0.904758
	-29	1.09217	1.18095	1.02256	0.915362		1.0239	0.866033	0.980124	0.947508	1.00626	0.962212	1.02838	0.961194	1.08787	0.768313		0.968162	0.945298	1.08211	0.886723	1.00108		1.10975	0.946399	0.875702	0.896485	0.983502	1.00181	1.06739	0.940279	1.02422	0.980089	1.01475	1.052	1.00499	0.966688	0.998032		1.05678	1.01759	1.036	0.99455	0.904463			1.10275	1.08579
	-28	1.01093	0.973148	1.00538	1.00667		1.04005	0.860061	0.901086	1.00314	0.984551	1.02411	1.00308	1.07516	1.00941	0.886855	0.899001	1.02439	0.899687	1.03651	1.0751	0.990373		1.01228	1.04018	0.870521	0.893649	0.953539	1.00827	0.945865	0.900841	1.05305	1.00337	1.01521	1.05929	1.07573	1.04816	1.03495		0.928255	0.917959	1.17929	1.00636	0.997749			1.01922	0.96031
	-27	1.06253	1.1077	0.94648	0.986128	0.97334	0.998282	0.905846	0.921931	0.968608	1.02798	0.884595	1.02627	1.05762	1.15064	1.05172	1.08258	1.13997	0.932029	1.04943	1.02951	0.960258		1.04091	0.970157	0.914924	0.921064	0.977983	0.962093	1.02811	1.01712	0.988322	1.01081	1.02993	1.02519	0.977617	1.01188	1.02523		1.0232	1.07009	0.988631	1.05802	1.0096	0.981068		0.906562	0.953121
	-26	1.01862	1.06883	0.966114	1.13451	1.0032	0.968332	0.977012	0.931051	1.02999	1.04969	0.89442	0.89558	0.727425	0.954481	0.916832	1.02139	1.01658	0.818415	1.04259	1.01317	0.936835	0.817985	1.04213	0.892629	0.911964	0.901212	0.991387	1.02515	1.03544	0.983377	0.997737	1.00616	1.04188	0.975526	1.02562	1.02615	0.979899		0.988466	0.865462	0.898629	0.97241	1.06142	1.05837		0.932618	0.955735
	-25	0.924215	0.935773	0.961205	0.986128	0.998387	1.00301	0.94964	0.99706	1.00314	1.00952	1.00642	1.03681	1.0021	0.929634	1.02175	0.90025	0.938487	0.893882	0.900473	1.04671	0.918766	0.898351	1.05919	1.06332	0.961546	0.950369	1.00164	1.05792	1.02234	0.942312	0.971847	1.05644	1.01153	1.02486	0.962457	0.994934	0.9527		1.0151	1.06473	0.992184	0.938463	0.975538	1.06469		0.970937	1.00736
	-24	0.872623	1.08826	1.01274	0.997542	1.00561	1.01562	1.00836	0.916285	0.982994	1.05294	1.06537	0.994649	0.990415	0.89171	0.914106	0.917733	0.933801	0.855734	1.02815	0.9736	1.03387	0.918318	1.01411	0.972658	1.00595	0.954151	1.02056	1.05196	1.01291	0.952883	1.0354	0.97171	0.961865	0.977512	1.01257	0.999989	0.970833		0.912045	1.07973	0.996921	1.03735	0.941481	1.17512		0.948712	0.951814	0.926679
	-23	1.03948	1.09873	0.995564	1.00896	0.983937	1.02469	0.929734	0.975781	1.00793	1.01712	0.987757	0.891364	1.09561	0.942711	1.13075	0.991414	1.15871	0.937834	1.01523	1.03639	1.03053	0.96524	0.997661	0.945774	0.965987	0.969276	0.95827	0.965569	0.967342	0.991102	1.02304	0.993124	1.00371	0.985789	1.05889	0.950335	0.961767		1.01162	1.21151	1.04666	1.00193	1.04069	1.01262		0.943348	1.09625	1.13835
	-22	0.926411	0.892419	1.00783	1.04091	1.08557	0.963209	1.01483	0.948856	0.984913	1.00735	1.14201	1.03048	1.26802	1.02379	1.02039	0.91024	0.965038	1.06223	0.996229	0.954676	1.0051	0.960248	0.920294	1.06769	0.931205	0.903102	1.03318	0.998835	0.984628	0.954916	1.00951	1.04713	0.999116	0.999694	1.08753	1.02764	1.0126	0.998976	0.974571	1.04866	0.883233	0.886803	1.00515	0.930582	0.901589	1.00466	0.988412	0.983018
	-21	0.959342	1.03594	0.998018	1.01352	0.967078	0.998282	0.988458	1.04179	0.928326	0.978037	1.11352	1.01362	0.912979	1.01202	0.952258	0.903996	0.974409	0.845782	0.98711	1.03553	1.00108	0.95276	0.958673	1.0977	0.985228	0.96644	0.959059	0.97252	1.01082	0.958576	1.04422	1.00057	1.02073	0.971553	1.02225	0.972337	0.986699	0.953494	1.03247	0.981169	0.884418	1.00636	0.889656	0.992112	0.993268	0.928787	0.996255	1.08121
	-20	0.997762	0.976138	1.06183	1.0432	0.96756	0.981336	1.02777	0.972741	1.02328	0.966096	1.11548	0.946168	0.991877	0.979328	1.05172	1.07009	0.913497	0.985105	1.08287	0.903926	0.954904	0.962744	1.00314	1.00517	0.960066	1.00425	1.01898	1.00181	0.993533	0.961422	0.938896	1.05923	1.00142	1.02287	1.00499	0.996123	0.9527	1.04446	0.951413	1.02724	1.00166	1.10968	1.0096	1.23823	1.00602	0.967871	0.956388	0.953239
	-19	0.822128	0.881954	1.06673	0.997542	1.00754	0.976607	0.999904	0.991849	0.982994	0.986722	1.11745	0.958816	0.949506	0.980636	1.17027	0.953949	0.961915	0.982617	1.08971	1.01403	1.04726	0.957752	0.979994	0.994541	1.08735	0.968331	0.951174	0.981954	0.981485	0.9045	1.0201	0.943777	0.98072	1.05929	1.05636	1.02972	0.942986	0.931367	1.06257	0.923316	1.03008	1.14658	1.11325	1.03313	0.980513	0.982432	1.02828	1.02889
	-18	0.892382	1.13909	0.966114	0.929059	0.932397	0.950204	0.886437	1.07697	1.04438	1.03883	0.899332	1.04735	1.08977	0.941404	1.08443	1.165	1.15559	1.01579	0.97191	0.919409	1.0051	0.945772	1.01898	0.979536	1.15618	0.973058	0.97956	0.987912	0.995628	0.844732	1.0148	1.03502	0.990378	1.0093	0.999514	1.01485	0.97828	0.980537	1.07068	1.05081	1.10469	1.01964	1.15027	1.07888	1.12401	1.06367	0.95116	1.05626
	-17	1.01093	1.08378	1.05446	0.995259	0.954554	0.952175	1.10989	0.984032	1.03479	0.997578	0.966142	1.04735	0.980188	0.980636	1.03401	1.15376	0.986904	0.988422	0.856394	1.07252	1.0245	0.904341	1.00497	1.10333	1.09401	1.00047	0.942501	0.988408	0.966818	0.941906	0.927716	1.04899	1.02809	1.0285	1.03404	1.04251	0.992204	0.962098	1.12394	0.897603	0.923498	0.873519	1.02292	0.76808	0.939855	0.983965	1.03089	1.09409
	-16	0.901163	0.997068	0.980839	0.981562	1.05185	1.04439	1.09496	1.0609	1.04725	1.0334	1.00053	1.05367	0.917363	0.984559	0.938633	1.01264	0.947858	0.999203	0.938471	0.988222	0.954904	0.982711	0.949535	0.972033	0.988928	1.0364	0.984291	0.989898	0.963151	1.10088	1.03481	0.991262	0.992217	1.01228	1.08163	1.00177	0.981518	0.810902	1.04983	1.03581	0.934156	0.947319	0.876329	0.872207	0.944638	1.01079	1.0505	1.07396
	-15	1.04167	0.919329	0.912122	0.988411	0.980565	1.05976	1.03922	1.08392	1.03574	1.06163	0.964177	0.918766	0.921746	0.984559	0.998585	0.993912	1.05563	1.01496	0.940751	1.08456	0.906051	1.08404	0.977558	0.958903	0.982267	1.05152	1.01425	1.00827	1.02339	1.07689	0.950075	1.00988	0.991298	0.964269	0.952771	0.963715	1.03624	1.04077	1.01741	0.994025	1.02653	0.842523	0.950366	0.952669	0.921519	0.879739	0.950506	1.03292
	-14	1.01972	1.07182	0.990655	0.878838	0.947329	0.988036	1.08401	1.04917	1.00793	0.984551	0.833505	1.02416	0.847232	1.02379	0.86778	1.05136	1.04782	1.06803	0.97723	0.991663	1.05395	1.03512	0.978167	1.05519	0.985968	1.08744	1.01583	0.963086	1.00977	1.12405	0.931835	1.04433	1.03361	1.01989	0.96372	1.02705	1.01034	0.984225	1.01278	0.998311	1.05969	1.06687	0.845233	0.842231	1.0419	0.982432	1.11389	0.976579
	-13	1.0296	0.949228	1.02011	0.951886	1.01476	0.95848	1.03922	1.02051	1.03287	1.00735	0.90228	1.01573	0.874992	0.927019	1.02584	0.922729	0.890069	1.16175	0.96887	1.01833	0.974981	1.02764	1.00132	1.03143	0.84684	1.04869	1.00164	1.01125	0.963151	1.12202	0.998325	0.94564	0.966464	0.99208	0.948981	0.990474	0.958205	1.00266	0.990781	0.992954	0.961394	1.03883	1.07031	0.93847	0.923114	0.921889	0.919136	1.01441
	-12	1.08119	0.80272	0.951389	1.03635	1.07931	1.07789	1.08301	1.0622	0.99834	0.995407	1.01625	0.960923	1.07223	1.02379	1.04082	0.951452	0.974409	0.992568	0.877674	0.920269	0.981004	0.994691	0.997661	0.886377	0.911964	1.0364	0.992176	1.01671	0.986199	1.06876	0.950075	0.99778	1.01061	0.945067	0.975511	0.963715	1.00775	0.971932	0.967624	0.913673	1.04548	1.08311	1.04217	1.21614	1.08495	1.08053	0.911294	0.914606
	-11	1.06582	1.12414	1.05937	1.04091	1.00224	0.915131	1.03225	1.06568	0.919694	0.979123	1.00741	1.05999	1.16136	1.09833	1.01494	0.998907	1.00408	1.01828	0.923272	1.02865	1.08139	0.999183	0.986695	0.932644	1.07255	1.03451	0.93225	0.969044	1.02339	1.07689	1.05422	0.974503	0.966004	0.984134	1.01046	0.962228	1.0071	1.10592	0.915518	1.01759	1.07153	0.960602	1.08659	0.985801	0.935072	0.97247	0.964231	0.910582
	-10	1.00764	0.883449	1.05692	1.00211	1.01139	0.984489	1.01533	0.938433	0.986831	0.98238	1.03492	0.988326	1.14383	0.936173	0.946808	1.01514	1.10561	1.0813	0.957471	0.947795	1.0486	1.06857	0.975121	0.99204	1.10659	1.01654	1.04974	1.03756	1.01501	1.15577	0.921243	0.987538	0.949908	0.938114	0.943086	1.00029	1.02102	1.00758	1.0232	1.00688	1.07271	1.05802	0.963692	0.887984	1.15909	1.02995	0.949853	1.06109
	-9	1.10534	1.14208	0.958751	0.93819	0.999351	1.05858	1.05116	1.08261	0.972444	0.951983	0.935685	0.851315	1.0211	0.970174	1.10486	0.917733	0.896316	1.06803	1.08363	1.00543	1.06399	0.986704	0.955018	0.987664	1.2435	1.20656	1.07891	0.999828	1.00506	0.978905	1.00009	0.904672	1.00463	0.983141	0.976353	1.01723	1.02653	1.0125	0.945624	0.984383	0.911655	1.05802	1.06142	0.952669	0.982107	1.06827	1.08448	0.926679
	-8	0.993371	0.7788	1.04956	1.00439	1.01573	0.997494	0.955115	1.00879	1.0204	0.993236	1.07618	1.02416	1.01818	0.898248	0.954983	1.08258	0.975971	1.09374	1.02739	1.03553	1.068	1.05559	0.945271	1.05394	1.10511	1.06192	1.07339	0.986422	0.966294	1.05697	1.00421	1.02851	1.01843	0.980492	0.962457	1.00445	1.01163	1.00635	0.981518	1.02081	0.932972	1.06835	1.06142	1.02682	1.02037	1.03378	1.12566	0.933118
	-7	0.970319	1.01052	0.97593	1.00667	0.981047	0.973455	1.1283	1.02268	0.994504	0.96501	1.08699	1.00308	1.08538	1.06433	1.08988	0.925226	1.05719	1.10369	1.00155	0.954676	1.02785	1.17439	1.08112	1.05831	0.992628	1.07137	1.04737	0.974506	1.01606	1.04355	1.0301	1.03875	1.02671	1.01194	0.967931	1.00683	1.05146	1.00389	1.0452	1.05295	1.01113	0.897135	1.07179	0.992112	1.05784	1.03914	1.08122	0.991871
	-6	1.0779	0.920823	0.988201	1.02722	1.00465	0.9904	1.06958	0.994889	1.03574	0.954154	1.03492	1.12534	1.03717	1.10356	0.99041	1.19248	0.965038	1.07052	1.02891	1.03295	0.954235	1.10401	1.04822	0.920139	1.00299	0.979675	1.00085	0.976492	1.00977	1.03095	1.07423	0.92888	0.958186	0.949702	0.957403	1.01931	1.05308	1.06167	0.990781	0.901889	1.01232	0.945843	0.900021	1.12306	0.989282	1.23533	0.968152	0.950019
	-5	0.952756	0.988098	0.998018	1.02493	1.03259	1.05621	1.01782	1.07393	1.03574	1.00952	0.978914	1.06842	0.797556	1.09179	1.14302	0.966438	0.935363	1.1153	1.12542	1.07338	0.989704	1.20384	0.942225	0.972033	1.05479	1.03545	1.02923	1.04303	1.01972	1.01956	1.00539	1.01733	0.98348	0.973539	0.916977	0.997907	1.04239	1.12067	1.00236	0.922244	0.994552	1.08016	0.948885	0.87694	0.994862	1.03684	1.01455	0.952434
	-4	0.916531	0.994078	1.03238	0.974714	1.02729	1.01877	1.14224	1.09825	1.05589	0.995407	1.08404	1.10426	1.06201	1.07348	1.15937	0.98517	0.921306	1.18248	0.917192	1.00973	0.991043	1.04061	0.973902	0.972658	1.00003	1.09312	1.06314	1.03707	0.941674	1.05778	1.04128	0.965192	1.00785	0.977512	0.864339	0.937252	0.999004	1.14403	1.06025	0.9501	1.05495	0.932559	1.08363	1.0284	1.09292	1.07516	1.15115	1.03533
	-3	1.08009	0.956703	0.988201	1.03635	1.09954	1.06449	1.05714	1.03701	1.08754	0.984551	1.15282	1.0347	0.838465	1.07218	1.08034	1.0014	1.01189	1.0813	1.01675	1.1723	0.994389	1.09053	1.03117	0.946399	0.988188	1.05908	1.04343	1.02019	0.984628	1.00899	1.04246	0.993124	0.963245	1.09107	0.955719	0.92744	1.01714	1.09486	1.04868	1.04224	0.94363	0.969458	0.935558	1.22403	1.11205	1.11731	1.06096	1.06672
	-2	0.943974	0.80571	1.106	1.02722	1.02343	1.06252	1.1288	1.08565	0.999299	0.984551	1.0585	0.931413	0.967039	1.10487	1.04219	0.807837	0.888507	1.02242	1.12694	1.13617	1.08139	1.11499	0.951362	0.86512	1.00299	1.00142	1.03554	1.00976	0.997723	1.02891	1.08188	0.979158	0.934272	0.970891	0.982249	0.973229	0.985728	1.1133	1.01857	0.96617	0.932972	0.866139	0.972577	0.861164	1.02835	0.95561	1.05115	1.03855
	-1	1.00654	0.967168	1.04465	1.07059	0.982974	1.05424	1.05216	1.12951	1.04821	1.00843	1.01625	0.908227	0.931973	1.08656	1.12803	0.875273	0.876012	1.03403	1.01067	1.19982	1.01915	1.11349	1.07381	0.895756	1.05553	1.07232	0.990599	1.05593	1.03334	0.926049	1.04716	0.958675	0.937491	1.03711	1.04205	0.976202	1.07283	1.04446	1.23394	0.941529	1.0289	1.05064	0.868925	0.965291	0.893617	1.08206	0.983184	1.13433
	0	1.0274	0.931288	1.04465	1.23267	1.79075	1.1169	1.1721	1.18858	1.09521	1.46656	1.31296	0.986218	1.07223	0.959712	0.915469	1.12504	1.18058	1.06969	1.07223	1.25143	1.04057	1.17938	1.26875	1.7223	1.299	1.07988	1.01268	1.0897	0.987771	1.03623	1.12601	1.55363	1.25849	1.1308	1.11069	1.11387	1.10456	1.27678	1.36131	1.17401	1.10232	1.1761	1.05402	0.851697	0.926302	1.01922	1.09429	1.18262
	1	1.11083	0.893914	1.09618	1.2144	2.17514	1.09877	1.06908	1.18988	1.06931	1.67717	1.22257	0.935629	1.23003	1.01333	0.919557	1.17874	1.0197	1.09789	1.06159	1.33315	1.02986	1.13496	1.31931	1.95989	1.2139	1.12904	1.1002	1.06586	0.953722	1.00005	1.05128	1.95306	1.48935	1.14007	1.24123	1.19385	1.10489	1.26818	1.25247	1.13866	1.1414	1.23661	1.17988	0.818566	0.926302	1.09279	1.26552	0.982213
	2	1.00545	1.02099	1.02747	1.24408	2.32976	1.15985	1.13228	1.18944	1.0578	1.78682	1.11057	0.965139	0.905674	0.987174	0.858242	1.11755	1.02595	1.08379	1.19914	1.26778	0.981673	1.1699	1.39668	1.9799	1.29826	1.10068	1.01504	1.0753	1.03334	1.04762	1.07776	2.06014	1.5358	1.22979	1.40588	1.26788	1.08287	1.15509	1.21889	1.31008	1.18048	1.33846	1.24059	0.996845	1.04509	1.01385	1.20735	1.09489
	3	1.0746	1.04491	1.02992	1.24865	2.39575	1.30763	1.18006	1.19639	1.12206	1.98765	0.985792	1.01573	0.977266	1.1611	1.17981	1.12504	1.05719	1.09291	1.23486	1.23423	1.0486	1.17739	1.42044	2.22624	1.28124	1.0761	1.01268	1.07033	0.978866	1.01631	1.10483	2.1849	1.64433	1.25197	1.52379	1.39216	1.03818	1.31858	1.31152	1.26294	1.25509	1.25875	1.34276	1.02682	1.0124	0.870543	1.17271	1.15686
	4	1.09107	0.952218	0.988201	1.14364	2.43091	1.18665	1.193	1.20985	1.05109	1.85195	1.20587	1.03891	0.931973	1.26834	1.03946	0.817827	0.969724	1.12857	1.16114	1.32885	1.09544	1.27373	1.46978	2.15934	1.31677	1.05436	1.04658	1.04005	0.962103	1.11674	1.1619	2.34132	1.61904	1.20893	1.54021	1.30683	1.12529	1.39971	1.46552	1.309	1.22074	1.4403	1.2628	1.071	1.07538	0.977834	1.14984	1.11582
	5	0.923118	1.03444	0.993109	1.1482	2.40827	1.33167	1.17558	1.34882	1.01944	1.85955	1.15675	0.819697	1.00503	1.15849	0.87323	1.06135	0.915059	1.16092	1.14214	1.3039	1.09678	1.19136	1.36256	2.22436	1.29604	1.10446	1.06866	1.04749	1.04382	1.10413	1.04069	2.41395	1.6848	1.22284	1.57475	1.44182	1.10683	1.35668	1.5211	1.14509	1.32969	1.42111	1.44493	1.13095	1.02675	0.986264	1.2995	1.20193
	6	0.961538	1.1062	1.00047	1.11396	2.4627	1.25246	1.1288	1.27065	1.01464	1.87584	1.08109	1.01362	1.03717	1.26572	0.796927	1.03512	1.07281	1.15843	1.30554	1.27294	1.19315	1.2318	1.62512	2.14183	1.25978	1.12242	1.06077	1.05742	1.02444	1.05494	1.076	2.36274	1.68296	1.26124	1.69139	1.39068	1.12593	1.48944	1.35783	1.19651	1.17101	1.25875	1.42568	1.01262	0.880861	1.00696	1.32237	1.33634
	7	1.124	0.925308	1.04219	1.18701	2.52676	1.27847	1.12332	1.25459	1.12015	1.92903	1.16264	0.982002	0.942201	1.13102	1.02992	1.04262	1.21806	1.12277	1.22954	1.37014	1.03387	1.15742	1.51425	2.37692	1.37597	1.0449	1.03239	1.00976	1.00139	1.13544	1.05658	2.35436	1.66365	1.29534	1.63581	1.44955	1.15249	1.35054	1.47015	1.27901	1.26811	1.43144	1.2628	0.921116	1.06023	1.04374	1.28839	1.13352
	8	0.950561	0.991088	0.971022	1.18016	2.52965	1.23552	1.14124	1.27977	1.11151	1.75533	1.11253	1.20333	1.14383	1.13495	0.912744	1.00515	1.05406	1.10038	1.36026	1.46819	1.11217	1.14594	1.49171	2.13558	1.49734	1.08461	1.02135	1.05792	0.965246	1.09071	1.07953	2.34132	1.69676	1.31157	1.6577	1.41	1.09226	1.28908	1.38331	1.25544	1.27285	1.3975	1.43605	0.990534	0.903981	1.10275	1.27989	1.15928
	9	1.17559	1.05089	1.15263	1.11853	2.4468	1.19296	1.11934	1.29628	1.06644	1.86064	1.24026	1.01994	0.930512	1.14279	1.06671	0.991414	1.07749	1.16672	1.48641	1.22649	1.10481	1.30268	1.41983	2.22123	1.47143	1.01182	1.07181	1.11254	1.03544	1.06063	1.07364	2.50985	1.72941	1.40129	1.75582	1.62646	1.07348	1.30874	1.28489	1.30365	1.25272	1.35026	1.40199	1.1341	0.965366	1.04681	1.17271	1.18986
	10	1.12839	0.950723	0.97593	1.06374	2.65634	1.18626	1.19947	1.35968	1.07603	1.87258	1.1145	0.969355	1.0021	1.05518	0.890943	0.91024	0.940048	1.25048	1.26982	1.30476	1.23196	1.27173	1.29677	2.25187	1.38781	1.02978	1.02214	1.06835	0.988295	1.08055	1.04069	2.44933	1.7846	1.3993	1.75287	1.55807	1.11201	1.40831	1.55815	1.27686	1.24088	1.3296	1.35461	1.08362	0.882456	1.01539	1.31061	1.1126
	11	1.09326	0.892419	1.01029	1.09114	2.37937	1.23276	1.14721	1.2472	1.08945	1.7803	1.25401	1.06842	1.13506	1.32849	0.871867	0.970184	1.03064	0.993398	1.66577	1.33745	1.07068	1.31266	1.58065	2.41568	1.40483	1.14133	1.10256	1.04551	0.975723	1.0895	1.15425	2.57502	1.85036	1.4185	1.70655	1.47601	1.14504	1.33948	1.43541	1.21687	1.39601	1.33846	1.33388	0.932159	1.08415	1.1587	1.1799	1.39912
	12	1.14486	1.09125	1.03483	1.03407	2.47137	1.14882	1.22186	1.34057	1.12686	1.89321	1.35324	1.00097	0.940739	1.35072	1.18117	1.08383	1.07125	1.05891	1.47349	1.52411	0.926128	1.2273	1.56603	2.26375	1.37227	1.0761	1.07103	1.04203	1.00191	1.02526	1.11012	2.59271	1.70963	1.38805	1.86026	1.54202	1.13306	1.33333	1.44699	1.20401	1.27167	1.29418	1.34276	0.744415	0.909561	1.00083	1.3544	1.20515
	13	1.16791	0.899894	1.106	1.09114	2.4444	1.1299	1.14671	1.31234	1.03766	1.85195	1.1931	1.02205	1.04886	1.02902	1.00131	0.937715	0.866641	1.14682	1.38458	1.46647	1.00175	1.15293	1.59223	2.33377	1.5558	1.16024	1.0182	1.09913	0.992485	1.01956	1.04893	2.43536	1.71101	1.3758	1.84678	1.49831	1.14569	1.2817	1.39836	1.06045	1.18285	1.31041	1.29834	0.985801	0.951016	1.04298	1.33871	1.05948
	14	1.28317	1.07481	1.00293	1.12081	2.20163	1.1039	1.18553	1.39399	1.12302	1.91709	1.21373	0.897688	0.950967	1.0591	0.888218	0.908992	1.11498	1.07301	1.24322	1.3125	1.13961	1.28421	1.577	2.24124	1.52028	1.1574	1.06945	1.09566	1.02077	0.983377	1.05481	2.48471	1.64939	1.43307	1.94279	1.59078	1.17742	1.43904	1.42615	1.33043	1.31548	1.34879	1.31463	0.984223	0.93268	0.985498	1.11585	1.31461
	15	1.11961	1.07929	1.02747	1.10255	2.40442	1.03099	1.1079	1.22505	1.09521	1.87258	1.26089	0.98411	1.13068	1.35334	0.803739	1.03138	1.00877	1.02325	1.26982	1.49056	1.09812	1.24178	1.57822	2.32252	1.45663	1.09595	1.04579	1.10708	0.975723	0.948004	1.14661	2.48005	1.75838	1.42711	1.80762	1.51556	1.11654	1.40463	1.49215	1.20187	1.21719	1.22628	1.35313	0.965291	0.917533	0.984732	1.15964	1.12789
	16	1.12729	1.13909	1.02256	0.915362	2.37503	1.09759	1.19001	1.42699	1.06548	2.1049	1.21962	1.05999	1.25925	0.974097	1.14165	0.976428	0.891631	1.1916	1.37318	1.31164	0.961597	1.30168	1.55019	2.24937	1.67421	1.11391	1.03712	1.17659	0.991437	0.948411	1.13248	2.47726	1.64065	1.46254	1.96806	1.53637	1.15508	1.45257	1.20962	1.36364	1.09284	1.44473	1.23022	0.949514	0.990876	1.15946	1.28708	1.01521
	17	1.19096	1.17796	1.03974	0.986128	2.39045	1.06922	1.13378	1.37358	1.1048	1.91275	1.30412	1.0073	1.15552	1.1951	0.99041	1.09257	1.06968	1.31185	1.54265	1.47077	1.10481	1.27472	1.73051	2.34941	1.74525	1.00047	1.02135	1.05941	0.992485	1.02526	1.15425	2.66254	1.6802	1.39798	1.97059	1.46769	1.15249	1.49313	1.47594	1.18044	1.16035	1.35174	1.44937	0.977912	0.984499	1.0721	1.20016	1.16089
	18	1.23926	1.11368	1.0741	1.08429	2.33409	1.03887	1.11984	1.29106	1.07699	1.89538	1.16264	0.965139	0.993338	1.05256	1.02584	1.07509	1.03064	1.00169	1.39901	1.42691	1.0747	1.28071	1.56177	2.22248	1.89918	1.07421	1.02845	1.08275	1.05115	1.0098	1.12307	2.47167	1.70044	1.44002	1.89015	1.47036	1.09971	1.22147	1.45394	1.17294	1.25272	1.2189	1.35609	0.971602	1.08016	1.03225	1.26878	1.1303
	19	1.29744	1.06584	1.04219	1.05689	2.50413	0.998676	1.16214	1.35968	1.06164	1.82807	1.30412	0.950384	1.02256	1.08656	1.09941	1.06385	0.988466	0.94281	1.2949	1.41056	0.999073	1.25825	1.50816	2.31002	1.73267	1.06759	1.0931	1.11651	1.04853	0.991509	1.09894	2.44281	1.61352	1.41619	1.87836	1.54856	1.11266	1.4329	1.48868	1.16544	1.19824	1.3296	1.22282	0.95898	1.00283	0.95331	1.26486	1.28966
	20	1.15474	1.11816	1.08146	0.974714	2.36251	1.07789	1.28855	1.2941	1.06164	1.9236	1.24812	1.07475	1.10876	1.21472	1.158	1.13503	1.13997	1.09789	1.45221	1.38734	0.995727	1.22531	1.64705	2.45757	1.82591	1.00614	1.04658	1.1319	1.0192	0.963048	1.08835	2.48471	1.72435	1.51319	1.9668	1.44271	1.07833	1.28539	1.34046	1.19758	1.30364	1.43292	1.33388	1.13095	1.12082	1.03838	1.34459	1.15525
	21	1.42258	1.32297	1.09128	1.04548	2.54796	1.4633	1.28805	1.41961	1.1307	1.69345	1.20096	0.838667	0.930512	1.14541	0.901843	1.04012	1.20869	1.18579	1.47501	1.28412	1.13693	1.28421	1.79326	2.1881	1.87772	1.07894	1.07733	1.14332	0.99458	0.933367	1.1419	2.48378	1.68848	1.49598	1.87373	1.4888	1.15346	1.41692	1.3532	1.18044	1.23851	1.44473	1.43753	1.1341	0.893617	1.03991	1.24264	1.34198
	22	1.09875	0.911854	1.07901	1.02037	2.34999	1.35808	1.35872	1.47824	1.1096	1.88561	1.42104	0.98411	1.07662	1.00287	0.986322	1.02763	0.855708	1.17336	1.29338	1.40884	1.08005	1.31366	1.71346	2.47508	1.76301	1.09312	1.01504	1.11899	1.05587	0.964268	1.08894	2.47074	1.71929	1.41089	2.07081	1.48047	1.11751	1.4833	1.54657	1.19223	1.13548	1.42997	1.44937	1.0568	0.98689	1.18935	1.33675	1.12386
	23	1.24365	0.970158	1.12809	0.981562	2.37841	1.30685	1.15916	1.33753	1.02615	1.8411	1.3051	0.9546	0.962655	1.23564	0.974059	0.986419	0.915059	1.07135	1.56317	1.50174	1.07068	1.33213	1.74635	2.27313	1.88512	1.02883	1.0316	1.07133	1.02758	0.901247	1.05128	2.81431	1.71975	1.4781	2.0009	1.54796	1.12593	1.57795	1.54541	1.22544	1.20535	1.44915	1.43457	0.988956	1.01479	1.12344	1.29231	1.13835
	24	1.24914	1.0778	0.958751	1.06374	2.37937	1.31433	1.20494	1.35186	1.08466	1.82156	1.20685	0.988326	1.1599	1.15064	1.08579	1.14377	1.07281	1.23307	1.63005	1.46389	0.926128	1.18587	1.69396	2.4063	1.75709	1.06287	1.05368	1.07778	1.04382	0.942312	1.06599	2.60016	1.63513	1.45525	1.93142	1.43111	1.12529	1.53861	1.46089	1.10437	1.20772	1.47867	1.45382	1.04418	1.15829	1.10045	1.23284	1.19871
	25	1.34793	1.05836	1.02011	0.954169	2.40105	1.37739	1.34329	1.40007	1.01081	1.87909	1.37682	0.872393	1.08977	1.15979	0.807827	1.15126	1.14465	1.23389	1.43853	1.40626	1.01915	1.20834	1.68665	2.14746	1.68605	1.16307	1.04895	1.10161	1.02758	0.962235	1.12483	2.49029	1.81725	1.54531	1.85899	1.44331	1.14666	1.59393	1.49099	1.18901	1.27877	1.2558	1.48343	1.07573	0.91275	1.01539	1.291	1.30737
	26	1.28427	0.881954	1.13054	1.15505	2.45933	1.5295	1.29153	1.40702	1.09905	1.90298	1.43577	0.912443	1.03425	1.07741	0.956346	1.10256	1.04001	1.18082	1.55177	1.36153	0.996396	1.23779	1.68787	2.31002	1.71787	1.08177	1.08285	1.05891	1.03753	0.95451	1.16367	2.73703	1.63835	1.48704	1.87415	1.51972	1.26193	1.35423	1.34046	1.20401	1.25864	1.38421	1.25984	1.14357	0.991674	1.01998	1.14592	1.24459
	27	1.41489	0.980623	1.23362	1.01809	2.47619	1.50901	1.20494	1.43828	1.10864	1.82807	1.37879	1.01151	1.20519	1.17418	0.950896	1.12879	1.26648	1.2878	1.50541	1.55679	0.933489	1.22032	1.71285	2.12245	1.78669	1.11202	1.05604	1.09665	1.03334	1.0098	1.12895	2.64392	1.65031	1.64959	1.98069	1.42428	1.0819	1.51526	1.60099	1.16866	1.17811	1.37388	1.38866	1.08677	1.04429	1.04451	1.29754	1.23976
	28	1.27878	1.00305	1.21398	1.05233	2.59083	1.31394	1.2348	1.43915	1.09041	1.88561	1.2432	0.992541	0.991877	1.05387	1.04219	1.08383	0.958791	1.11199	1.46285	1.4854	0.921443	1.37755	1.53375	2.31939	1.87624	1.1073	1.09941	1.1602	1.0412	0.967927	1.10424	2.72213	1.67376	1.73667	1.94827	1.47898	1.1745	1.64556	1.45278	1.21151	1.27522	1.43439	1.3783	0.935315	0.907169	1.05907	1.39557	1.3291
	29	1.19755	0.843084	1.18699	1.02722	2.40586	1.24261	1.22535	1.40007	1.0367	1.84978	1.40728	0.958816	1.11022	1.17418	1.14574	1.12004	1.08374	1.14516	1.29262	1.47938	1.04458	1.33263	1.53557	2.12557	1.94728	1.12148	1.08285	1.10807	1.02391	0.984597	1.15955	2.65323	1.61306	1.70919	1.9011	1.34905	1.1745	1.52263	1.51183	1.15151	1.23851	1.57166	1.43901	1.17197	1.05465	1.04834	1.24068	1.10777
	30	1.35452	1.1077	1.20908	1.03178	2.36925	1.45463	1.10292	1.30496	1.09233	1.75642	1.26187	0.969355	1.11168	1.08656	1.08579	1.1163	0.955667	1.12691	1.3367	1.43981	1.06064	1.24428	1.77925	2.25687	2.08197	1.07326	1.02135	1.12197	1.03544	0.98541	1.13072	2.82921	1.76436	1.66515	2.11208	1.40525	1.11881	1.58778	1.59636	1.16437	1.24798	1.42111	1.57672	1.1767	0.988485	1.0537	1.23349	1.15364
	31	1.45551	1.03145	1.26552	1.09798	2.49353	1.4897	1.26566	1.30192	1.1307	1.76836	1.39353	0.859746	1.16866	1.1101	1.08851	1.13378	1.04626	1.19575	1.56621	1.63421	1.02317	1.31566	1.8292	2.12307	2.02646	1.0865	0.993753	1.09913	1.02811	1.02485	1.14307	2.64858	1.61628	1.62841	1.91668	1.377	1.10618	1.63572	1.43541	1.17508	1.16982	1.32812	1.42568	0.908494	0.935869	1.00236	1.38708	0.959678
	32	1.46539	0.953713	1.19435	1.07744	2.36925	1.46802	1.32289	1.29106	1.14892	1.98005	1.48293	1.08318	0.828238	1.21341	1.02584	0.998907	1.06187	1.32595	1.37318	1.34433	1.1202	1.33912	1.78595	2.03304	2.12193	1.1574	1.00164	1.18553	1.00349	0.98419	1.10483	2.60482	1.57029	1.63039	1.98575	1.41892	1.12561	1.53001	1.34857	1.13544	1.26338	1.54805	1.3324	0.900606	1.0411	1.05677	1.26878	0.934727
	33	1.3644	0.977633	1.29497	1.07287	2.47089	1.38803	1.23331	1.32711	1.14125	1.91383	1.18917	0.979894	1.20957	1.09702	0.987685	1.12379	1.12279	1.25214	1.40205	1.59722	1.02116	1.32165	1.63487	2.13308	2.04275	1.10068	1.04895	1.17411	1.03911	0.945565	1.05069	2.62623	1.6264	1.65324	2.02786	1.40614	1.12496	1.71071	1.58362	1.11723	1.16745	1.32074	1.55303	0.963713	0.954205	1.10888	1.25179	1.03614
	34	1.32598	0.813185	1.24098	1.09342	2.59179	1.36202	1.22634	1.44697	1.09137	1.76619	1.53894	0.89558	1.24464	1.03425	1.00949	1.21745	1.03688	1.27287	1.37622	1.55249	1.16437	1.23329	1.72808	2.50134	2.10861	1.20467	1.03397	1.1602	0.979913	0.961828	1.08247	2.72772	1.62134	1.59464	2.04175	1.41952	1.09841	1.54107	1.44699	1.16758	1.21601	1.24399	1.32499	1.18143	1.02595	1.00849	1.30604	1.08684
	35	1.4127	1.06434	1.3097	1.15277	2.47667	1.58113	1.31045	1.44827	1.15563	1.84544	1.48293	1.0094	1.06201	1.23957	1.06263	1.20496	1.12435	1.20984	1.49933	1.50518	1.0486	1.30068	1.75183	2.06618	2.0161	1.10541	1.05447	1.10708	1.04696	0.971586	1.20957	2.58619	1.65353	1.62079	1.98153	1.44895	1.2561	1.71071	1.37868	1.28329	1.24443	1.27499	1.24799	1.06311	0.974135	1.12574	1.31845	1.32025
	36	1.42038	0.881954	1.27534	0.990693	2.41839	1.36478	1.2348	1.30236	1.15467	1.85087	1.50455	1.04102	0.999182	1.31149	1.07898	0.998907	1.22431	1.10452	1.47197	1.67635	0.989704	1.32115	1.80788	2.15246	2.0161	1.15456	1.08049	1.09317	0.94796	1.02241	1.11424	2.58247	1.58271	1.68601	1.77098	1.42933	1.11395	1.62343	1.36131	1.21365	1.126	1.41816	1.27909	0.816988	0.924708	0.984732	1.37008	1.26793
	37	1.39184	0.907369	1.31706	1.12309	2.49256	1.48852	1.25172	1.21811	1.15084	1.92686	1.6136	1.0347	1.05616	1.11272	1.19479	1.12129	1.04157	1.10287	1.49857	1.53615	1.11351	1.26175	1.94982	2.20685	1.95098	1.04018	1.02529	1.12495	0.9972	0.995575	1.15367	2.69141	1.64893	1.67376	1.96385	1.3553	1.12172	1.60007	1.39952	1.13759	1.23614	1.40192	1.42272	1.1767	0.982904	0.959441	1.40995	1.15686
	38	1.3172	0.923813	1.33179	0.974714	2.43476	1.42152	1.24475	1.19726	1.15276	1.77162	1.4289	1.05578	0.866226	1.17026	0.94817	1.16001	0.963476	1.22726	1.36634	1.70732	1.00108	1.29319	1.65376	2.30814	2.11157	1.07988	1.0931	1.17957	1.07682	0.952477	1.11365	2.68116	1.56477	1.66714	2.09523	1.46858	1.13111	1.42552	1.46204	1.28972	1.20772	1.25285	1.40643	0.906916	1.00602	1.06137	1.30604	1.22206
	39	1.37208	0.994078	1.33424	1.00211	2.49353	1.34074	1.1507	1.27065	1.13741	1.68151	1.4682	1.20965	0.920285	1.18726	0.859604	1.0089	0.944734	1.13023	1.46513	1.61872	1.00643	1.18937	1.79021	2.08368	1.9569	1.07705	1.07339	1.24759	1.02182	0.942719	1.16661	2.57875	1.78138	1.64529	2.06744	1.35262	1.1418	1.53492	1.34625	1.18151	1.12956	1.3606	1.25688	1.06784	0.931086	1.03608	1.30996	1.02648
	40	1.44892	0.907369	1.33179	0.935907	2.60672	1.40182	1.30099	1.17338	1.11247	1.71408	1.52027	1.04102	1.05762	1.22387	1.13348	1.14252	1.11966	1.19243	1.34962	1.5069	1.03856	1.37506	1.82676	2.34315	2.02794	1.16496	1.11282		0.980961	0.933774	1.20192	2.52661	1.66871	1.68436	2.00512	1.36689	1.16965	1.66891	1.40762	1.19758	1.0739	1.46539	1.36497	1.01893	1.0124	0.971703	1.5021	1.25022
	41	1.49064	1.1675	1.2508	1.02037	2.47233	1.38172	1.22883	1.1838	1.19304	1.85738	1.39353	1.04735	0.959733	1.41349	0.882768	1.12879	0.944734	1.17999	1.40509	1.55507	1.17508	1.29819	1.74209	2.23686	2.15301	1.21507	1.09389		0.990914	0.979718	1.15661	2.61413	1.68112	1.68469	2.02617	1.46293	1.10553	1.73283	1.55004	1.17616	1.15916	1.37831	1.4701	1.20825	1.11604	1.12728	1.37727	1.06914
	42	1.34135	0.964178	1.13545	1.14136	2.41935	1.34192	1.24874	1.14992	1.12494	1.68477	1.44265	1.05789	1.01818	1.15064	0.994497	1.08258	1.04001	1.30936	1.31314	1.54045	1.04525	1.19685	1.67142	2.24687	2.10195	1.08366	1.1073		0.998771	0.954103	1.16661	2.73703	1.64249	1.67707	1.96511	1.3434	1.14536	1.59516	1.4632	1.38186	1.21601	1.40487	1.38274	1.07573	0.982904	0.947946	1.51386	1.26793
	43	1.38416	1.06285	1.29743	1.03178	2.62888	1.33443	1.19549	1.22896	1.1681	1.78139	1.66273	1.03681	1.03425	1.34942	1.06535	1.02513	0.979095	1.15594	1.46437	1.5069	0.996396	1.27972	1.81032	2.12995	2.11601	1.16118	1.03475		0.973627	1.01428	1.21663	2.7482	1.69906	1.74594	1.97774	1.3544	1.12852	1.46732	1.28952	1.31329	1.04784	1.32665	1.40939	1.10413	0.953408	1.05524	1.43413	1.16089
	44	1.57516	1.03295	1.22871	1.15277	2.43765	1.40064	1.08899	1.20899	1.14029	1.80853	1.36602	1.12323	1.08538	1.23434	0.915469	1.06135	1.065	1.20238	1.41193	1.63851	1.06064	1.28371	1.72808	2.18435	2.00796	1.13093	1.14041		0.980961	0.931335	1.17132	2.6104	1.55465	1.8244	2.00259	1.44717	1.12334	1.54476	1.53499	1.2008	1.24443	1.52443	1.33091	1.18617	0.909561	0.984732	1.45439	1.21401
	45	1.49722	1.08677	1.1649	1.06374	2.48727	1.46211	1.16115	1.16512	1.12206	1.82047	1.7148	1.24127	0.806322	1.09702	1.17027	1.36981	1.00252	1.07633	1.36178	1.3968	1.13359	1.26225	1.65863	1.98803	2.0235	1.06948	1.06314		0.95896	0.965894	1.17897	2.53778	1.62824	1.76381	1.97943	1.45014	1.23117	1.63326	1.50025	1.16544	1.12127	1.5141	1.52933	0.976335	1.02595	1.00236	1.33218	1.0796
	46	1.49283	0.878964	1.21153	1.00896	2.47571	1.48655	1.20793	1.01573	1.147	1.8259	1.44756	1.05999	0.945123	1.17026	1.02311	1.03887	0.905687	1.06803	1.30782	1.41142	1.07737	1.29319	1.83468	1.94989	2.09825	1.00804	1.06472		0.95477	0.946378	1.23487	2.52661	1.66411	1.8148	2.0906	1.44836	1.14245	1.62958	1.52225	1.14187	1.15324	1.45506	1.51897	1.1341	0.873687	1.00772	1.43674	1.27276
	47	1.4127	1.18992	1.28025	1.082	2.49979	1.39788	1.09496	1.23591	1.24483	1.84652	1.5242	1.1696	1.16866	1.04341	1.12667	1.2699	1.07593	1.10369	1.41345	1.47938	0.962266	1.12897	1.57822	2.16184	2.02128	1.07232	1.1073		0.979913	0.957762	1.19132	2.63647	1.70412	1.79593	2.0687	1.57264	1.21725	1.66768	1.21541	1.32507	1.25864	1.28237	1.45974	1.20352	1.00283	1.03991	1.50602	1.1456
	48	1.37867	0.919329	1.17226	1.13451	2.41742	1.43807	1.2139	1.22636	1.10768	1.6902	1.5576	1.10426	1.10438	1.12841	1.0599	0.943959	0.925992	1.12028	1.28046	1.6884	1.1289	1.25076	1.52217	2.18185	1.95912	1.15929	1.05526		0.976247	0.960202	1.1672	2.6402	1.62732	1.932	2.00175	1.34965	1.15961	1.60991	1.45741	1.24151	1.21601	1.34288	1.28649	1.05206	0.98131	1.12038	1.28904	1.25103
	49	1.58065	1.0479	1.15508	1.00211	2.51376	1.39748	1.3418	1.22592	1.07315	1.81613	1.50946	1.05999	0.920285	1.17418	1.0817	0.895255	1.07125	1.24882	1.3861	1.39938	1.04257	1.27922	1.74635	2.17434	2.02794	1.0761	1.14672		0.96577	1.05453	1.22663	2.69792	1.64847	1.84162	1.98743	1.45728	1.12108	1.57057	1.25131	1.24794	1.16272	1.22628	1.3472	0.982645	1.03393	1.07133	1.57595	1.24942
		Galectin-3–mCherry
		Vesicles →
	Frame	1	2	3	4	5	6	7	8	9	10	11	12	13	14	15	16	17	18	19	20	21	22	23	24	25	26	27	28	29	30	31	32	33	34	35	36	37	38	39	40	41	42	43	44	45	46	47	48
	-30	1.05157	1.05669	0.943627	1.03033			1.05311	0.771922	1.01641	0.970589	0.920255	1.00482		1.04991	1.07424		1.07274	0.997528	0.957051	0.966559	0.986735			0.908741	0.91826	0.959547	0.968244	1.03494	0.906638	0.841597	1.06783	0.907674	1.02614	1.02655	0.819058	0.978711	0.987655		1.1308	0.93137		0.862141				0.952481	1.0531
	-29	1.0048	0.997793	0.939451	0.910464		1.04679	0.73199	0.84571	0.994529	1.04907	1.05227	1.00888	1.03019	1.12644	0.955148		1.0046	0.889415	1.09868	0.954927	1.02731		0.981986	0.790945	0.989028	0.978474	1.01449	0.944955	0.989902	0.996368	1.09015	0.997656	1.01456	1.04111	0.859759	0.972138	0.897534		1.0667	1.11308	1.11344	0.962636	0.883205			0.95937	1.11306
	-28	0.95436	1.1624	0.831925	0.957554		0.966369	0.81227	1.00588	0.925227	1.03096	0.9552	1.03654	0.995085	1.07649	0.931328	1.00486	0.964743	1.01506	0.957051	0.969467	1.00297		0.995167	0.866671	0.949221	1.01092	0.969605	0.918131	1.05957	0.884904	0.95317	0.981691	1.01291	1.10791	0.949582	0.968678	0.967341		1.03654	1.02843	0.982908	0.964159	1.01616			0.961666	0.969475
	-27	0.92043	1.00081	0.92066	0.852244	0.977545	1.01755	0.876493	0.878105	1.1076	0.918269	1.04644	1.06175	0.949449	1.01608	1.00576	0.999349	1.16659	0.883571	0.98701	0.978191	1.02528		1.06546	1.16116	0.951432	0.878433	0.94172	0.954473	0.8769	0.96229	1.07899	0.981691	1.04102	1.07623	1.08712	0.946537	0.993934		0.987529	0.979901	1.10235	1.11642	0.955492	0.94186		0.98999	1.02312
	-26	0.886499	1.01138	0.968682	0.972965	0.978276	0.907881	0.828325	0.921298	1.07295	0.986688	0.986261	1.05606	0.963491	1.12724	0.970035	1.05725	1.08045	0.979996	1.03604	1.0916	0.899502	1.00239	0.981986	1.07281	0.910151	1.03165	0.985247	0.925054	0.839516	0.931052	1.03536	1.02088	1.02614	1.03768	1.118	1.02645	0.927821		1.01769	1.06906	1.01246	1.0677	0.970982	1.03144		0.969321	1.04048
	-25	1.00755	0.90265	0.824617	0.967828	1.06228	1.08335	1.021	1.01308	0.934346	1.08127	1.05809	0.990177	0.95413	1.05958	0.955148	0.965345	1.00588	0.944932	1.08506	1.19338	1.03542	0.973522	0.968805	1.15275	0.931529	1.02714	1.12331	0.918131	0.938924	0.918983	0.965346	0.993302	1.0774	1.05995	1.09414	0.903639	0.923389		0.944173	1.09841	1.05063	1.00832	0.897404	0.973018		0.997645	0.898472
	-24	1.03414	1.04008	0.959286	0.916457	1.00165	1.11259	0.820298	0.942894	1	0.966565	0.959082	0.947069	1.06998	1.03058	0.987899	1.08666	0.941601	0.851429	0.997905	1.01309	0.99485	0.95253	0.826013	1.11488	1.02589	1.0695	0.930839	0.994276	0.92448	1.00063	0.956214	1.02233	0.958345	1.01799	0.89625	1.04064	0.946658		0.951713	1.03633	0.987834	0.988522	0.878042	0.993791		1.00913	0.896894	0.97483
	-23	0.998378	1.25755	0.910221	1.11766	0.99946	0.97368	1.22169	1.18585	1.08754	1.02693	0.959082	0.900707	0.999766	1.0048	1.02363	1.02141	1.01231	0.962464	1.01969	0.931664	0.895444	1.05487	0.946837	1.1275	1.08191	0.925299	0.994088	1.03235	0.970361	0.977199	0.929833	1.02813	0.983147	0.958033	1.06467	0.962451	0.954414		1.12891	1.06681	1.07034	1.02507	1.011	1.07169		0.999941	1.06257	0.947044
	-22	0.89567	1.028	0.900825	1.08084	1.10976	1.04679	0.924661	0.84391	0.934346	0.946442	1.01344	0.979603	1.02434	0.912167	1.04149	0.980049	0.931316	0.97123	1.07144	0.885137	1.02934	0.991889	0.975396	0.891913	0.90278	0.839679	0.994768	1.0609	0.932976	0.900524	0.917658	1.03539	1.02614	1.06167	1.08432	1.05205	0.952936	0.906738	0.99884	1.08487	0.977983	0.903253	0.946456	0.967825	0.964837	1.04051	1.12726	0.845709
	-21	1.04881	1.04008	0.954066	1.00892	0.926411	0.988302	0.988884	1.06347	0.897871	0.978639	0.877546	1.01946	1.05359	1.03863	0.96805	1.05909	0.993028	0.693643	1.04148	0.931664	1.01311	0.889554	1.01494	1.07702	1.00156	0.976671	0.996129	1.02196	1.02814	0.96868	0.956214	1.08328	1.02118	1.02741	1.16572	1.03372	0.962909	1.07021	1.04408	1.08487	1.00877	1.08445	1.00842	1.05351	0.966254	1.03056	0.830625	1.05328
	-20	1.0048	1.01894	0.977033	1.01834	0.967319	0.75435	1.03705	1.00768	0.905166	0.946442	0.933845	0.929175	0.998596	1.0185	0.967057	0.956154	1.02388	1.0209	0.94888	1.09742	0.94819	1.06536	0.880933	1.01392	0.945535	1.09023	0.948521	0.843718	0.995	0.936732	0.982595	1.05281	0.964959	1.0197	1.06467	0.908483	0.947766	0.84858	1.029	1.04649	1.02354	1.03116	1.02132	0.980808	0.954914	0.956308	1.13199	0.891473
	-19	1.0048	0.999303	0.961374	0.98067	1.02503	1.06141	0.924661	0.9069	0.919756	0.91022	1.03479	0.952762	1.08051	1.00077	0.962095	0.981887	0.951887	0.979996	0.869895	1.0567	0.960362	1.13621	1.00395	1.1233	0.984605	0.880236	0.898194	1.12407	0.995	1.0056	1.00289	1.0412	1.0559	0.928057	0.918706	0.949305	1.00871	0.828146	1.03654	1.08261	1.01492	1.06161	0.991635	0.967825	1.0265	0.980804	1.06888	1.04021
	-18	0.970867	0.90265	1.09604	0.917314	0.930064	0.980991	1.03705	1.04368	0.859573	1.04706	0.873663	1.01051	0.969342	1.02494	1.03355	0.986483	0.904317	0.906947	1.09051	1.05089	1.04557	1.01288	1.10061	0.963432	1.16816	0.845087	0.882551	1.11022	1.03238	0.850826	0.999844	0.949762	0.994722	0.943473	1.06748	1.00258	0.942595	0.870586	1.03466	1.05891	1.12082	1.03877	0.947747	1.00937	0.992479	0.956308	0.99472	1.05655
	-17	1.02314	1.00987	1.05429	1.03461	0.858476	1.1199	1.24578	0.96809	1.00912	1.01687	1.09304	0.951136	1.05359	1.05233	0.999809	0.962588	0.967315	0.909869	0.965221	0.88223	1.04557	0.881682	1.06107	0.925569	1.07822	0.943324	0.962803	0.973509	0.898991	0.872125	0.942009	0.954116	1.03441	0.962315	1.34677	0.960721	0.992087	0.84858	1.10063	0.933627	0.93119	0.967204	1.05101	1.03274	1.03288	0.964728	0.991565	1.0729
	-16	1.00296	0.947956	1.0783	0.898478	1.06155	0.864015	1.03705	1.28664	1.00365	0.888085	0.951317	0.977977	0.988064	0.993525	1.04546	0.898255	1.01103	1.13778	0.924367	0.998546	1.05165	1.05224	1.06327	0.908741	0.977233	0.939719	0.990008	1.10417	0.872652	1.05388	0.978536	0.887355	0.981494	0.913497	1.35238	0.967294	0.920434	0.927172	1.04408	1.0194	0.936115	0.956546	0.977436	0.943158	1.00453	1.01066	0.95843	0.986271
	-15	0.986456	1.028	1.18687	0.959266	1.0674	1.08335	1.12536	0.984287	1.00547	1.0209	0.980437	0.999937	0.959981	0.987886	1.0137	1.07931	0.990456	0.924478	0.886237	0.905493	0.921817	0.947282	0.957821	0.89612	1.03105	1.09023	1.02469	0.951012	0.953368	1.07233	0.934907	1.06151	1.09558	0.909215	1.13905	0.94031	1.00501	0.810856	1.04031	1.01602	0.943504	0.99918	1.03036	0.914596	0.971216	0.979273	1.10833	1.17096
	-14	1.01213	0.804488	1.09813	0.920738	0.968049	0.97368	0.964801	1.01848	0.97082	1.07925	1.03091	1.09347	1.00094	0.923444	0.96805	0.972697	0.978886	1.10272	0.924367	1.02472	1.02325	1.04175	0.867753	1.13171	1.04063	1.07221	1.01517	1.07388	1.02644	1.11848	0.956214	0.855426	0.969919	0.969167	0.914495	1.03648	0.96771	1.19124	1.02712	1.15597	1.02108	1.00527	1.00325	1.01976	1.04209	0.973149	0.964741	0.875129
	-13	0.967198	0.953997	1.01462	1.01235	0.997999	0.937125	1.19761	1.12106	0.952583	0.970589	0.920255	1.0829	0.988064	1.03219	1.02661	0.994754	1.01617	0.962464	0.954327	0.986914	1.01514	0.947282	1.05228	0.976053	0.882876	1.13169	1.04102	1.00466	1.01284	1.11493	0.92476	1.00636	0.94181	0.942617	0.629587	1.00431	1.06152	1.10793	0.893276	1.06116	0.937347	0.962636	1.04069	1.03923	1.01162	1.0076	0.822735	1.18404
	-12	1.02039	1.09294	0.995824	0.925875	1.06959	0.995613	1.00494	0.910499	1.02006	0.950466	0.916373	1.00156	0.95764	0.996747	1.07325	0.962588	1.00846	1.08811	1.02786	1.02763	0.962391	0.994513	0.953428	0.997087	0.925632	1.04156	1.02265	0.951012	1.11055	1.06949	0.9968	0.907674	1.02283	0.962315	0.623973	1.00881	1.07778	1.24154	0.932862	0.994574	1.02354	0.938274	0.856097	1.05741	1.00028	1.0298	0.944229	1.22163
	-11	0.956194	0.895099	1.01044	0.96954	0.965858	0.915192	1.00494	1.03648	1.11307	0.980651	0.966848	0.98123	1.01732	0.971776	1.13181	1.00486	0.9686	1.14363	0.861724	1.14976	1.05774	1.06536	0.971002	1.04336	1.02367	1.01362	0.988647	1.17339	1.07147	0.991399	1.02927	0.896063	0.953384	0.907502	0.574851	1.00397	1.06116	1.0482	1.00827	0.88961	0.97552	1.04638	1.07038	0.988598	0.966254	0.968556	1.01681	1.02386
	-10	0.995626	1.07481	0.966594	1.12793	1.03525	1.20763	0.980856	1.14266	1.01824	1.06517	0.922197	1.01376	1.1004	0.971776	0.985914	0.981887	1.10231	1.14363	1.00608	0.925848	0.988764	0.984017	0.968805	1.17378	0.966176	1.04517	1.10699	1.06523	1.06042	1.15753	1.08913	1.05571	1.00299	0.994005	0.640815	1.08941	1.00501	1.13151	0.925322	0.940399	0.992759	1.07684	1.07296	1.04053	1.02508	0.979273	0.887427	1.01569
	-9	0.990124	0.926814	1.1472	1.12279	1.07032	0.944436	1.021	1.02208	1.06383	1.00279	1.09886	1.02515	0.896793	0.865446	0.957133	0.955235	0.91846	1.09687	1.02786	1.09451	0.856899	0.95253	1.09183	0.988673	1.14457	1.11456	1.00565	0.934572	1.1165	0.989979	1.05159	1.11957	0.951731	0.943473	1.02958	1.10394	1.09957	1.04034	0.966794	0.809476	0.944735	1.03877	1.01745	0.953544	0.996732	0.97468	1.10044	0.894742
	-8	1.1451	0.876977	1.13363	1.0543	0.995808	1.06872	0.844381	1.01848	1.06565	0.976626	1.03674	1.00075	0.941258	0.908139	1.06432	1.05265	0.996885	1.1407	0.97884	1.16139	1.02325	0.984017	0.960018	0.946604	1.02957	1.02894	0.917917	1.18464	1.04088	1.05671	1.1145	1.00346	0.981494	1.06424	1.32852	1.02368	1.1173	1.08278	0.88008	0.911054	0.945967	1.04638	0.943874	0.884736	1.06194	1.03515	0.912672	0.883301
	-7	0.976369	0.938895	1.02505	1.12023	0.992155	0.951747	1.02902	0.939295	1.04012	1.08127	1.10662	1.004	1.03487	0.984664	0.950185	1.00854	1.00974	1.0472	1.12864	0.879322	1.00297	1.1677	1.12258	0.799359	0.994925	1.1389	1.04374	0.829873	1.01454	1.05459	0.986654	1.05426	0.978187	1.08222	1.43379	1.05828	1.0678	1.03091	0.989415	0.86478	0.998916	0.921525	1.1659	1.02365	0.97476	1.05812	1.02628	1.00588
	-6	1.0589	1.028	1.07099	1.06543	1.02064	1.01024	1.13339	1.02568	1.03283	1.07925	1.14739	0.953576	0.934237	0.944388	0.95614	0.959831	0.969886	1.03551	1.01152	0.876414	1.12063	0.897426	1.08084	1.13171	1.01999	0.998301	1.05122	0.875733	1.26604	1.15895	1.03942	1.00346	0.892205	1.00257	1.07449	0.9583	1.10548	1.09379	0.838608	0.868165	0.879471	0.961114	1.17881	1.04313	1.02367	1.07419	1.08939	0.860419
	-5	1.08274	1.00383	1.03027	1.05687	0.919106	0.988302	1.13339	1.09587	1.04924	1.02895	1.15904	1.01702	1.03838	0.881557	0.95217	1.06828	1.00846	1.16992	1.14226	0.966559	1.06585	1.00501	1.1072	0.816187	1.1254	0.928904	1.1818	0.995141	1.06552	1.11422	1.02014	1.09925	0.991415	1.04111	0.722217	1.0991	1.10548	0.920884	0.946058	0.854622	1.00384	0.965682	1.06392	1.06779	0.983974	1.14079	0.966319	0.996077
	-4	1.0479	1.16845	1.10022	1.01492	0.960014	1.06872	1.02902	1.08147	1.08936	1.01486	1.17651	0.951136	0.986894	1.03863	0.978967	1.07471	1.07274	1.06181	0.995181	1.04507	1.10034	0.868562	1.01274	1.27475	0.93374	1.09744	1.10631	1.1007	1.00095	0.96087	1.06377	0.981691	1.13362	1.05995	0.894846	1.08699	1.14869	1.02934	0.976219	0.900896	1.00261	0.968727	1.13363	0.961334	1.02721	1.12548	1.07046	1.11539
	-3	0.977286	1.16542	0.982253	0.920738	1.03087	0.834771	0.884521	1.17866	1.06383	1.11548	1.07945	0.950322	1.03253	1.04508	0.943238	1.00578	1.19616	1.09103	1.04421	1.07415	1.0334	1.08898	1.06107	0.959225	0.969861	1.01272	1.07978	1.05917	1.09101	0.997788	1.14088	0.822046	1.03441	0.75762	0.893443	1.03856	1.1184	0.997904	0.979989	0.821891	0.934884	1.04943	1.17106	0.92628	1.03359	1.15227	0.983675	1.13991
	-2	1.12126	1.24547	1.08769	1.00293	1.02137	1.04679	1.02902	1.17686	1.00547	1.07925	1.25028	1.04142	1.04423	1.01689	0.949193	1.01038	1.37744	0.979996	0.916196	1.19628	0.933989	0.955154	0.997364	0.862464	1.01557	1.07311	1.09882	1.11109	1.13604	1.00205	1.01811	0.913479	1.03771	0.576049	0.986073	1.04133	1.13983	0.867442	0.942288	0.870423	0.865926	1.11338	1.16203	1.0652	0.998858	1.18825	1.06099	1.29681
	-1	1.07357	1.17449	1.06055	1.09797	1.02137	1.15646	1.00494	1.02028	0.968997	1.14968	1.26193	0.927548	1.01381	1.10549	1.05241	0.963507	1.32216	1.05889	0.962498	1.15267	0.911674	0.981393	0.962215	1.43461	1.18585	1.07491	1.12739	1.02456	1.05532	0.952351	1.14494	0.997656	0.991415	0.652275	1.24993	0.992549	1.1642	0.89102	1.05916	0.920083	0.906562	1.06465	1.05876	1.01976	0.988935	1.18596	1.12884	1.15135
	0	1.11026	1.51126	1.18269	1.12536	1.47355	1.11259	1.17353	1.12286	1.06565	1.11346	1.1571	1.12601	1.36602	1.19974	1.13677	1.17856	1.53815	1.04136	0.98701	1.03635	0.986735	1.10735	0.964412	2.22974	1.09813	1.0659	1.13623	1.1232	1.09441	0.989979	1.10131	1.18778	0.872363	0.68482	1.02397	1.31048	1.16162	0.902022	1.22316	1.44603	1.12082	1.78487	1.42536	1.15997	1.08958	1.225	1.16828	1.62043
	1	1.07174	1.23791	1.1733	1.16903	1.93741	1.28805	1.14142	1.09227	1.08572	1.20402	1.26776	1.54245	1.85983	1.23357	1.13776	1.19786	1.45844	0.994606	1.066	1.14685	0.938047	1.05224	0.891917	1.62814	1.18438	1.11997	1.10018	1.08426	0.997549	1.03897	1.14392	1.41564	1.06251	0.825281	1.35098	1.33573	1.21776	0.947606	1.16473	1.58937	1.18116	1.92191	1.4899	1.17036	1.11155	1.20433	1.42705	1.24778
	2	1.11943	1.34514	1.08352	1.2067	2.13099	1.23688	1.24578	1.06347	1.04377	1.4294	1.36094	1.78646	2.00493	1.35682	1.24991	1.31458	1.45715	0.959542	1.11774	1.0538	0.966449	0.921042	0.93805	1.88897	1.17553	1.11366	1.29265	1.12926	1.02389	1.08227	1.22307	1.60721	1.14684	0.84241	1.40993	1.43744	1.19375	0.946034	1.40979	1.51601	1.35479	2.01784	1.54282	1.23138	1.07257	1.25485	1.57379	1.17096
	3	1.19921	1.43877	1.1378	1.21441	2.03748	1.30268	1.13339	1.02748	1.07295	1.3811	1.37453	1.7832	2.09971	1.31332	1.30152	1.19235	1.578	1.12609	1.03876	1.24572	1.01514	0.955154	0.887524	1.59869	0.989765	1.02083	1.12263	1.08946	1.02644	1.12629	1.11247	1.703	1.30392	0.895511	1.33554	1.471	1.14463	1.13465	1.29103	1.45168	1.27352	1.76203	1.44343	1.3664	1.17463	1.27093	2.10079	1.33768
	4	1.07449	1.48257	1.00104	1.25978	2.08204	1.14914	1.26183	1.19305	1.17143	1.47769	1.37065	1.77182	2.34661	1.36729	1.24594	1.30355	1.57414	1.07058	1.00063	1.28643	1.03745	0.910546	1.03251	1.70807	1.11656	1.08753	1.06006	1.07734	1.15218	1.18025	1.19871	1.92795	1.25928	0.949468	1.55028	1.51078	1.20151	1.18652	1.37397	1.78237	1.34617	2.01022	1.68869	1.35341	1.03359	1.23724	2.37376	1.41449
	5	1.23314	1.49918	0.978077	1.31629	2.00096	1.3831	1.17353	1.32443	1.1386	1.57629	1.40365	1.94018	2.49054	1.22954	1.26679	1.17672	1.659	1.12902	1.1123	1.28643	0.826469	0.942034	0.997364	1.47668	1.22566	1.07491	1.19608	1.03754	0.90069	1.22995	1.14189	2.07454	1.29731	0.958033	1.59098	1.5606	1.14463	1.1378	1.20808	1.5984	1.24643	1.98281	1.63318	1.27162	1.09313	1.33063	2.36429	1.35239
	6	1.21021	1.46897	0.91544	1.23667	2.11638	1.09066	1.07719	1.13546	1.28997	1.55215	1.32794	2.03128	2.49288	1.39629	1.26877	1.29344	1.542	1.03844	1.09051	1.03344	1.01311	0.86069	1.08084	1.47668	1.28316	1.16413	1.12603	1.05225	1.1029	1.10286	1.1561	1.78427	1.34196	0.984584	1.51659	1.60108	1.14204	1.07178	1.24202	1.56454	1.2649	2.16096	1.52346	1.40534	1.08958	1.30614	2.27751	1.41286
	7	1.32026	1.31795	1.15868	1.2906	2.18796	1.47814	1.07719	1.01308	1.18602	1.45958	1.28717	1.9898	2.60288	1.40112	1.37	1.26771	1.668	1.02967	1.15315	1.15557	0.982678	0.876434	1.00835	1.41358	1.16963	1.11096	0.964844	1.21492	1.07742	1.20297	1.09624	1.83362	1.5536	0.946043	1.48712	1.73461	1.20779	1.13151	1.34381	1.67628	1.25874	2.14269	1.77001	1.34433	1.1073	1.30614	2.56783	1.44882
	8	1.41471	1.43575	0.966594	1.21269	2.03018	1.33923	1.23775	1.09227	1.21338	1.48775	1.50266	2.04185	2.53852	1.5582	1.18639	1.34123	1.73614	1.03259	1.21579	1.2399	1.19569	0.91317	0.975396	1.85952	1.17332	1.18396	1.07434	1.02629	1.04343	1.08724	1.2048	1.8162	1.42132	0.97345	1.49133	1.65331	1.26097	1.03563	1.05351	1.68079	1.35725	1.79553	1.58542	1.28071	1.06974	1.2449	2.62621	1.51583
	9	1.33309	1.52183	1.08769	1.33341	2.20403	0.937125	0.916633	1.08687	1.18784	1.41933	1.56867	2.23218	2.8018	1.44542	1.34023	1.40648	1.67571	1.10564	1.46637	1.17884	1.01919	0.949906	0.968805	1.83007	1.23008	0.991091	0.987967	1.04187	1.1046	1.11351	1.25452	1.986	1.39321	1.00257	1.74957	1.7097	1.18969	1.10165	1.08744	1.6616	1.3708	1.84578	1.85521	1.34952	1.06832	1.31379	2.68459	1.53871
	10	1.29825	1.45689	1.02714	1.1031	2.13245	1.04679	1.18156	1.33523	1.20973	1.53001	1.57255	2.07439	2.80414	1.50423	1.35015	1.34031	1.78114	1.12609	1.1586	1.1672	0.970506	0.981393	0.87654	1.70386	1.28758	1.13439	1.19812	1.05744	1.13009	1.00986	1.2322	1.79588	1.47093	0.986297	1.57273	1.73773	1.23032	1.1095	1.1044	1.73835	1.28952	1.93104	1.74161	1.3638	1.15621	1.38651	2.6057	1.4194
	11	1.34135	1.48861	0.988517	1.07314	2.07035	1.22957	1.02902	1.05268	1.2462	1.55013	1.6502	1.94913	2.77723	1.5147	1.35115	1.38718	1.67443	1.01506	1.37921	1.2021	1.06585	0.918418	1.03032	1.53558	1.26915	1.01543	1.16207	1.15522	1.00095	1.04323	1.28293	1.77266	1.38825	1.08907	1.81273	1.63671	1.17381	1.0482	1.23259	1.79253	1.42128	2.12138	1.73774	1.2898	1.03146	1.30078	2.6767	1.26413
	12	1.33401	1.55355	1.07725	1.02348	2.09373	1.22225	1.07719	1.07427	1.24803	1.64874	1.58614	2.06625	2.61575	1.50181	1.61217	1.30171	1.85956	1.09687	1.3547	1.24281	1.00094	1.04175	1.01714	1.666	1.23745	1.211	1.2294	1.02283	1.09356	0.985719	1.33569	1.93085	1.49738	1.06937	1.94185	1.66335	1.30382	1.01519	1.02335	1.78237	1.48655	1.85948	1.7855	1.42742	1.18456	1.37963	2.71299	1.44228
	13	1.52567	1.46897	1.01983	1.18615	2.10615	1.36116	1.15747	1.12826	1.21885	1.71514	1.80939	2.04185	2.76787	1.6468	1.5159	1.47541	1.73742	0.98584	1.4473	1.11486	1.02122	1.05487	1.10281	1.73752	1.17848	1.1389	1.10903	1.15089	0.960165	1.10783	1.28394	1.70445	1.4329	1.08565	1.64852	1.69275	1.23179	1.00105	0.996955	1.81849	1.42375	1.928	1.90039	1.37029	1.11226	1.37809	2.87235	1.64168
	14	1.40921	1.5475	1.13989	1.31287	1.8965	1.16377	0.988884	1.23805	1.37022	1.58032	1.73756	2.10855	2.81584	1.56625	1.50498	1.32836	1.73228	1.14363	1.3084	1.21664	0.90153	1.08111	0.907295	1.96469	1.21091	1.01903	1.0553	1.17166	0.968661	1.11138	1.18755	1.77992	1.49408	1.1653	1.53484	1.84912	1.30049	1.12837	1.19112	1.86589	1.4927	2.27821	1.88748	1.46117	1.16826	1.3337	2.82502	1.5665
	15	1.60637	1.60338	1.17121	1.20328	2.18358	1.14183	1.14142	1.21285	1.27356	1.5441	1.78998	2.04429	2.6099	1.65647	1.41069	1.3495	1.70657	1.04136	1.36287	1.2021	0.984707	0.978769	0.935853	1.8469	1.14457	1.18937	1.01993	1.03927	1.05363	1.02548	1.15813	1.72767	1.5536	1.11905	1.42115	1.71351	1.29495	0.996332	0.985644	1.79817	1.6848	1.92039	1.84617	1.62995	1.1718	1.45388	2.83449	1.29028
	16	1.48165	1.52636	1.10857	1.1716	2.02287	1.19301	1.33409	1.04728	1.24256	1.74935	1.72592	2.17524	2.73042	1.62586	1.28663	1.47081	1.84285	1.23128	1.16132	1.3853	1.05774	0.949906	1.09402	2.05304	1.33107	1.11186	1.03081	0.938033	1.06807	1.00205	1.14494	1.90908	1.53045	1.14046	1.55589	1.65124	1.27796	0.994761	1.14776	1.89072	1.42005	1.98738	1.8139	1.43131	1.13778	1.32374	3.00805	1.56813
	17	1.63663	1.7695	1.03236	1.18786	1.97247	1.01024	0.81227	1.22725	1.26079	1.77551	1.81522	2.03291	2.60288	1.54853	1.2648	1.38075	1.87499	1.04428	1.17222	1.36204	1.00702	1.05224	1.18629	1.7291	1.35171	1.26688	1.15595	1.03581	1.14963	1.05175	1.1632	2.20661	1.57179	1.00428	1.52501	1.52497	1.2558	1.05135	1.08555	1.76205	1.43237	2.09245	1.97655	1.55984	1.17534	1.40565	2.50787	1.7234
	18	1.63938	1.71514	1.07412	1.21869	2.00023	1.22225	1.02902	0.951893	1.32827	1.53202	1.80551	2.08415	2.68011	1.59767	1.43848	1.36788	1.9547	0.924478	1.40372	1.25153	0.966449	0.970898	0.997364	1.62814	1.30085	1.07671	1.12603	1.15089	1.13094	0.980039	1.16219	1.85248	1.6462	1.10449	1.69904	1.63498	1.32044	0.953893	1.04597	1.63564	1.3277	2.2173	1.89264	1.4365	1.20866	1.4378	2.48736	1.39325
	19	1.70816	1.6351	1.2495	1.27776	2.01338	1.09066	1.31803	1.24884	1.28815	1.73124	1.75115	2.23625	2.62394	1.60895	1.42657	1.44508	1.81971	1.10856	1.29478	1.16139	0.952248	1.00501	1.18849	1.57765	1.22639	1.05328	1.08182	1.05311	1.03069	0.953771	1.12262	1.97585	1.58171	1.1062	1.66676	1.46927	1.19301	1.06392	1.01392	1.65483	1.38927	1.8001	1.98042	1.41054	1.14203	1.38498	2.69879	1.30172
	20	1.60912	1.63661	1.09709	1.21612	2.01703	1.14183	1.28592	0.944694	1.25715	1.60849	1.8191	2.04511	2.65202	1.64519	1.4236	1.36513	1.66286	1.15531	1.55897	1.38239	1.07194	0.871186	1.0391	1.70807	1.3812	1.25336	1.11991	1.11109	1.01879	1.03613	1.20379	1.98891	1.62966	1.0925	1.65554	1.60972	1.32413	1.01834	1.24013	1.68643	1.46069	1.9752	1.97913	1.58061	1.18385	1.39953	2.71615	1.53217
	21	1.75218	1.61546	1.13884	1.17502	2.17774	1.1857	1.20564	0.928496	1.17873	1.55013	1.82298	2.21998	2.75148	1.70641	1.4633	1.51309	1.722	1.18453	1.46909	1.27771	0.844727	0.918418	1.09183	1.788	1.44386	0.991091	1.19676	1.03927	1.01624	0.927502	1.15914	1.86409	1.58998	1.13875	1.73834	1.49245	1.31527	1.0482	1.07047	1.64467	1.61338	2.21426	1.89264	1.45078	1.18243	1.47225	2.79031	1.60409
	22	1.61279	1.72269	1.29857	1.0954	2.05574	1.28805	1.19761	1.20385	1.10942	1.59441	1.91034	1.9597	2.64617	1.65808	1.46627	1.44049	1.64614	1.09395	1.30023	1.19919	0.984707	0.884306	1.1775	1.71648	1.39299	1.00191	1.08386	0.97697	1.13179	0.95661	1.16117	1.84668	1.57179	1.11048	1.84501	1.57063	1.33484	1.00105	1.04408	1.70675	1.57028	2.1564	1.90942	1.48843	1.22708	1.37427	2.66723	1.5289
	23	1.74668	1.71514	1.15764	1.11081	2.09446	1.61705	1.14944	1.36402	1.16596	1.61654	1.91423	2.10774	2.69532	1.52275	1.27472	1.39821	1.77085	1.35109	1.27299	1.46381	0.956305	0.80821	1.00615	2.00256	1.39594	1.02894	1.08454	1.12234	1.17173	1.01199	1.19364	1.92215	1.81651	1.05139	1.74396	1.44817	1.30456	1.12522	1.16661	1.5431	1.51979	2.00718	1.96106	1.35341	1.24835	1.46	2.88498	1.43738
	24	1.60545	1.67889	1.12214	1.25807	2.03602	1.52201	1.18958	1.08507	1.16961	1.45757	1.99576	1.90928	2.54788	1.50825	1.44543	1.50758	1.71685	1.1933	1.40372	1.33005	0.988764	0.968274	1.06986	2.12877	1.27062	1.01723	1.07978	1.25472	1.09526	0.875675	1.21799	1.9294	1.48416	1.18585	1.70887	1.58032	1.29902	1.10636	1.07047	1.65032	1.57151	2.04677	1.83455	1.49752	1.33269	1.40336	2.66881	1.57467
	25	1.66323	1.64567	1.17747	1.17502	2.10104	1.56587	1.40634	1.16246	1.12766	1.57227	1.97053	1.93612	2.68011	1.67339	1.25587	1.52871	2.02798	1.03551	1.36287	1.29806	0.877186	0.897426	1.1094	1.6071	1.57949	1.0704	1.10291	1.07302	1.14709	0.953061	1.26872	2.02519	1.47754	1.11048	1.7215	1.45301	1.38064	1.07492	1.13268	1.77673	1.48901	2.00109	2.04754	1.41313	1.34758	1.4401	2.90075	1.59919
	26	1.70816	1.39497	1.24011	1.22125	2.00461	1.71209	1.18156	0.991486	1.30092	1.67087	2.03847	2.05568	2.54788	1.58881	1.32236	1.4414	1.99327	1.07934	1.13136	1.25735	0.915731	1.06536	1.30052	1.98573	1.40184	1.06139	1.14575	1.13618	1.15558	0.97294	1.07391	2.00487	1.51392	1.26893	1.66817	1.61457	1.47963	1.16609	1.08367	1.78237	1.45699	1.93561	1.88102	1.50012	1.27882	1.51665	2.68301	1.57957
	27	1.78152	1.57016	1.25159	1.25893	2.14706	1.50007	0.940717	1.03648	1.32462	1.75941	2.10836	2.18988	2.4765	1.80227	1.29755	1.43589	2.03955	1.12609	1.29206	1.37948	1.01108	1.03912	1.37082	2.00676	1.31559	1.00461	0.985247	1.0808	1.01199	1.12913	1.13479	1.89893	1.56683	1.21155	1.7215	1.59208	1.37141	1.05763	1.12137	1.73948	1.71312	2.15031	2.08498	1.52868	1.22425	1.40336	2.85342	1.44718
	28	1.74301	1.6064	1.20461	1.25036	2.18212	1.72671	1.22972	1.21465	1.25897	1.5119	2.07148	2.09391	2.46363	1.91102	1.31244	1.54526	2.13469	1.03551	1.18856	1.42892	0.992822	0.928914	1.14675	1.55662	1.39889	1.22181	1.24165	1.08426	1.02644	0.943831	1.34482	1.84087	1.48416	1.3049	1.86746	1.55783	1.27686	1.07492	1.1044	1.59727	1.47546	2.00261	2.08627	1.45598	1.21787	1.46766	3.34886	1.76917
	29	1.86497	1.62452	1.42489	1.18187	2.05648	1.39041	0.924661	1.27584	1.26262	1.5441	2.02683	2.19802	2.60288	1.70158	1.32931	1.49379	1.85185	0.939088	1.12864	1.29515	0.960362	0.881682	1.25439	1.82586	1.27136	1.05238	1.02265	1.1258	1.15303	0.980039	1.17233	1.98165	1.58998	1.31261	1.75939	1.50421	1.28129	0.986901	0.963023	1.70788	1.58629	2.21578	1.87844	1.54686	1.2285	1.57865	2.81082	1.49131
	30	1.81912	1.51881	1.20983	1.31115	2.01484	1.39041	1.10128	0.951893	1.33374	1.56422	1.99576	2.05405	2.66606	1.85946	1.24197	1.52412	2.10126	1.14947	1.16405	1.43183	0.970506	1.01551	1.10501	1.77538	1.31043	0.979375	1.06482	1.07734	1.05872	1.01909	1.36207	1.9831	1.4577	1.30405	1.74255	1.50871	1.34445	1.03248	1.08367	1.60856	1.28337	2.08483	1.99204	1.50921	1.33694	1.46995	2.81713	1.41123
	31	1.79161	1.53391	1.44785	1.22982	2.30046	1.63898	1.39028	1.02748	1.29727	1.4797	2.09671	2.10774	2.75851	1.82563	1.37993	1.49471	1.9727	1.0998	1.36287	1.38239	0.865014	0.850194	1.05009	1.666	1.40847	1.07311	1.15935	1.02283	1.07147	0.945251	1.2251	1.88586	1.59825	1.27236	1.65273	1.52462	1.45599	1.06235	1.08744	1.60066	1.52965	2.39545	1.95589	1.41573	1.28166	1.57253	3.08378	0.804848
	32	1.89432	1.6502	1.3017	1.1305	2.04552	1.60974	1.23775	1.18045	1.20243	1.49983	1.79192	2.08089	2.56075	1.7483	1.27175	1.50941	1.99455	1.05012	1.13953	1.32423	1.08006	1.05487	1.25219	1.92683	1.49914	1.11456	1.14779	1.07475	1.09016	1.03045	1.33772	2.00632	1.5288	1.22782	1.56712	1.47826	1.27722	1.06864	1.13457	1.58373	1.60722	1.89755	1.97009	1.50921	1.25614	1.56105	2.94967	0.808117
	33	1.98877	1.4871	1.46978	1.11595	2.13245	1.49276	1.27789	1.04188	1.18967	1.72923	2.01906	2.08252	2.60639	1.81999	1.20128	1.60959	2.03184	1.17577	1.20218	1.55396	0.980649	0.994513	1.15993	2.23394	1.55812	1.14431	1.13283	0.996872	0.949969	0.9701	1.20886	1.84668	1.50896	1.24666	1.54326	1.50905	1.3751	1.06392	1.22316	1.80156	1.50132	2.15792	1.99849	1.48973	1.26961	1.5909	3.11376	1.01569
	34	1.96218	1.43424	1.49483	1.11509	2.20111	1.47083	1.14944	1.14806	1.16961	1.60245	2.1006	2.08659	2.65787	1.74911	1.25885	1.58569	2.19897	1.05012	1.2621	1.43473	0.899502	0.95253	1.1775	1.77117	1.55296	1.11096	1.11991	1.0609	0.984805	1.03329	1.14088	1.88296	1.52384	1.27578	1.86045	1.61042	1.43161	1.04034	1.15342	1.79366	1.42128	2.28582	1.80874	1.41833	1.26465	1.57329	2.50787	1.62861
	35	1.81362	1.59432	1.47917	1.24951	2.20696	1.47814	1.01297	1.14806	1.2845	1.55013	2.25202	1.94262	2.78659	1.85946	1.28266	1.53331	2.06655	1.21375	1.33019	1.32132	1.00905	0.784594	1.06107	1.93104	1.37972	0.948732	1.0893	0.88352	0.938074	0.96087	1.17132	1.9773	1.47258	1.29462	1.75518	1.49798	1.36476	1.0482	1.0799	1.65257	1.4533	2.09092	2.26698	1.63514	1.22779	1.55186	2.69879	1.58611
	36	2.08598	1.57167	1.34763	1.19899	2.12806	1.66091	1.14142	0.991486	1.2462	1.6266	2.29861	2.06137	2.62043	1.83369	1.37794	1.4846	2.10641	1.0998	1.20218	1.63538	1.03948	1.04175	1.06546	1.99414	1.46376	1.03796	1.1716	1.01418	1.12075	1.11493	1.13073	1.94247	1.45935	1.22525	1.57834	1.5395	1.3064	1.20539	1.17415	1.77673	1.56412	2.15335	2.07465	1.75588	1.25756	1.67281	2.86604	1.4717
	37	2.11624	1.51881	1.43428	1.15533	2.08277	1.39772	1.14142	1.16606	1.38663	1.61252	2.17437	2.05405	2.52916	1.89249	1.37199	1.58937	2.05241	0.950776	1.32746	1.36494	1.0334	0.88693	1.14675	1.89738	1.43427	0.877532	1.19404	1.03148	1.09696	0.997078	1.20277	1.8699	1.51557	1.44279	1.63448	1.5433	1.40576	1.07335	1.05728	1.64919	1.53827	1.9752	2.22181	1.50531	1.2604	1.633	2.59465	1.81493
	38	2.08048	1.63359	1.34972	1.09112	2.21061	1.58049	1.18156	1.11567	1.27356	1.6266	2.16466	2.06056	2.53852	1.83771	1.35412	1.58937	1.70528	1.10272	1.35198	1.38821	1.05368	0.797714	1.02153	1.77117	1.48219	1.12268	1.12875	1.04187	1.08761	0.921822	1.18755	1.84087	1.46266	1.37856	1.73273	1.53673	1.45857	1.00419	0.961138	1.77898	1.53334	2.01327	2.10692	1.70395	1.23913	1.56105	2.78242	1.50602
	39	2.14375	1.81179	1.68796	1.18187	2.16897	1.66091	1.14944	1.29744	1.21155	1.57629	2.3025	2.12807	2.7234	1.85785	1.37	1.50941	2.02412	1.05889	1.34108	1.25153	1.20178	0.787218	1.11379	1.44724	1.59203	0.950535	1.10154	1.09551	1.12924	0.869995	1.13276	2.07454	1.61974	1.30233	1.82255	1.48207	1.26873	1.28555	1.03277	1.67515	1.55551	1.81684	2.01914	1.42871	1.22708	1.68046	3.02698	1.45699
	40	2.02454	1.5913	1.4823	1.19129	2.29242	1.67554	1.11733	1.16786	1.24438	1.65276	2.25979	1.90521	2.53618	1.77972	1.24098	1.55353	1.94699	1.0735	1.19673	1.54814	1.03948	1.00763	1.23682	1.66179	1.5161	1.00641	1.12399		1.03238	0.900524	1.28699	1.986	1.42628	1.36314	1.69203	1.48587	1.44749	1.1488	1.01769	1.61759	1.5395	2.03002	2.16759	1.55075	1.30788	1.47837	2.79662	1.85906
	41	2.07589	1.69852	1.47708	1.08255	2.13829	1.59512	1.13339	0.896102	1.64195	1.61855	2.24814	2.12644	2.71755	1.85463	1.3303	1.50666	1.80685	1.12902	1.26754	1.34459	1.04557	0.918418	1.20167	2.1498	1.47555	1.16774	1.13283		1.01624	0.991399	1.28902	1.79878	1.66439	1.26208	1.70045	1.61803	1.41314	1.16923	1.07236	1.52052	1.61092	1.98434	2.15339	1.42871	1.33765	1.64219	2.78084	1.44391
	42	2.04104	1.38289	1.41862	1.17074	2.25955	1.55856	1.22972	1.09947	1.53982	1.67087	2.26173	1.93042	2.66957	1.89571	1.34122	1.54158	1.99455	1.05304	1.22397	1.40275	1.05571	0.844946	1.20167	1.92262	1.42838	1.01633	1.14983		1.06042	0.926792	1.20582	1.86409	1.44613	1.4111	1.77203	1.66438	1.40206	1.02777	1.09498	1.84896	1.51117	1.92039	2.18308	1.47286	1.43121	1.744	3.40251	1.39652
	43	2.18777	1.7831	1.24428	1.30858	2.45824	1.55125	1.17353	0.933895	1.35928	1.64673	2.1899	1.96946	2.69766	1.92471	1.36107	1.6151	2.06912	1.07058	0.992458	1.31842	1.03542	0.87381	1.09622	1.80483	1.51978	0.989289	0.991368		1.03323	0.95945	1.22104	1.83362	1.57179	1.37685	1.65273	1.51805	1.51065	1.19124	1.05539	1.84896	1.622	1.91125	2.25924	1.55465	1.31922	1.62229	3.15479	1.51256
	44	2.37118	1.6351	1.31005	1.35482	2.2128	1.57318	1.09325	0.930296	1.32462	1.63063	2.26561	2.12807	2.64266	1.9384	1.29656	1.69782	2.17583	1.0209	1.16677	1.33877	1.1186	0.86069	1.16871	1.75855	1.54116	0.996499	1.17636		1.15388	0.916143	1.11145	1.81039	1.54699	1.52416	1.68641	1.63636	1.42016	1.04192	1.07801	1.65935	1.46315	1.78639	2.14823	1.6676	1.41066	1.67893	3.16583	1.45209
	45	2.21528	1.42065	1.34346	1.318	2.26978	1.88024	0.980856	1.12826	1.59089	1.71313	2.25008	2.19802	2.63798	1.95371	1.42161	1.6537	2.07041	1.14655	1.066	1.21373	1.23221	0.829202	1.05228	1.92262	1.50283	1.03796	1.02673		1.01964	0.940281	1.18552	1.72041	1.53541	1.46335	1.54887	1.6758	1.37953	1.01834	1.1308	1.71014	1.39542	1.83664	2.05271	1.45857	1.38868	1.72639	2.88498	1.55179
	46	2.13183	1.66077	1.4917	1.2418	2.29096	1.54394	1.09325	0.744927	1.90457	1.56825	2.19766	2.11343	2.75617	1.91988	1.34321	1.50482	2.02412	1.09687	1.22941	1.29806	1.05774	0.842322	1.11599	1.61551	1.59645	0.987486	0.975045		1.05702	0.96513	1.15711	1.70009	1.51557	1.50617	1.75659	1.58412	1.46485	1.04977	1.14211	1.72932	1.51856	2.15335	2.24891	1.56503	1.2852	1.65673	2.87551	1.64658
	47	2.22904	1.9175	1.3539	1.36595	2.24567	1.60243	1.11733	0.937495	1.75503	1.5602	2.34521	1.94588	2.53033	1.80066	1.43848	1.66657	2.11155	1.07642	1.066	1.18174	1.16323	0.855442	1.05668	1.80062	1.42469	1.00461	1.04374		1.09356	1.00489	1.25249	1.65946	1.54534	1.42995	1.68641	1.80138	1.31157	1.04663	1.14211	1.72029	1.66017	1.85643	2.2786	1.5923	1.35325	1.66745	2.99858	1.62697
	48	2.3941	1.55204	1.28082	1.27006	2.06889	1.55856	1.31	1.22005	1.37751	1.52599	2.2792	2.07845	2.68128	1.85141	1.42062	1.62245	2.14498	1.08519	0.97884	1.37367	1.10034	0.95253	1.23022	1.77959	1.48956	1.04607	1.06482		1.04938	0.851536	1.21799	2.05567	1.53211	1.50788	1.78746	1.65608	1.56088	1.17238	1.31742	1.65483	1.49024	2.30105	2.06174	1.62735	1.36459	1.7884	3.03172	1.75282
	49	2.19877	1.65926	1.37478	1.20413	2.25225	1.50738	1.24578	1.08147	1.33921	1.58032	2.15301	1.96377	2.36065	1.90699	1.46627	1.5618	2.22983	1.18161	0.970669	1.39693	1.05774	0.855442	1.30052	1.75435	1.49546	1.18576	1.08862		1.11735	0.987139	1.24234	1.84958	1.55691	1.49161	1.68782	1.75918	1.50622	1.02934	1.15153	1.72029	1.3277	2.02393	2.15984	1.59879	1.40924	1.76008	3.15163	1.63024
[truncated: 4 more columns]

## Sheet: Fig. 1c (2)
	Fig. 1c (2) | Quantification of galectin recruitment from confocal microscopy images of HeLa cells expressing the indicated galectin pairs, treated with 10 µM siramesine. t = 0 is the frame detectable galectin recruitment. Temporal resolution is ~2.9 s. N = vesicles.
		Galectin-3–YFP
		Vesicles →
	Frame	1	2	3	4	5	6	7	8	9	10	11	12	13	14	15	16	17	18	19	20	21	22	23	24	25	26	27	28	29	30	31	32	33	34	35	36	37	38	39	40	41	42	43	44	45	46	47	48
	-30	1.04887	0.957099	1.22766	0.8387	0.925443	0.893429	0.61881	0.988102	1.0475	0.973068	1.0524	1.14319	1.05476	0.824039	0.994845	0.949988			1.01493	0.866279	1.13164	1.02082	1.03251	1.18834	1.08564	0.984996	1.09838	0.791115	0.957527	0.951735	1.05544	1.18249	0.989244	0.892166		1.07835		1.01412	0.993414	0.955554	1.15634		0.885192	0.997077	1.00332		0.973369	1.00563
	-29	1.03931	0.975608	1.04954	0.829204	1.06984	1.11518	1.16146	1.00815	0.996149	0.92158	0.985617	1.22272	0.969023	0.839443	0.886586	1.01935	0.949779	1.04845	0.961416	0.857122	1.16818	1.0703	0.95782	1.00951	1.00125	0.927141	1.02578	0.813899	0.931563	0.972231	1.00401	1.32521	1.00206	1.04386		1.09812		1.02345	0.945628	1.06578	1.25596	1.03729	1.01876	0.964689	0.987769		0.95781	1.19368
	-28	1.01116	0.974247	1.05591	1.05393	0.942946	0.8353	0.985967	1.07689	0.785612	0.903559	0.894796	0.954309	1.08594	1.12827	1.22167	1.08779	1.03991	1.11732	1.03487	0.934196	1.02202	1.09751	1.01978	0.965199	1.07526	1.0174	0.973266	0.803341	1.0833	0.911676	1.00851	1.38703	0.975623	0.995773		1.07577	1.05784	1.13887	1.01631	1.09486	1.08334	0.994483	1.04529	1.09673	0.877361	0.945029	0.90681	1.07876
	-27	1.0333	0.994389	0.884152	1.42742	0.947322	0.934335	0.718104	1.09981	0.695748	0.882964	1.02301	0.989103	0.911866	1.09361	0.943293	0.976808	1.05266	0.997812	1.1482	0.902909	0.942172	1.19498	0.989667	0.995999	0.990529	0.997479	1.20959	0.880585	1.41621	1.03279	1.03487	0.983864	1.12466	0.870986	1.03066	1.03709	1.02828	1.08408	1.01432	1.03308	1.36921	0.867262	0.960978	0.954723	1.07174	1.01782	1.04598	0.873727
	-26	0.973998	1.04311	0.960487	0.8387	0.811671	0.938641	0.745814	0.876398	1.20669	0.893262	0.897467	1.20532	1.09113	1.07435	1.06702	0.942589	0.916093	1.01807	0.924688	0.988377	1.09374	0.944623	1.02325	1.01926	1.01681	1.00444	0.888312	0.960053	1.09081	0.990863	1.13388	1.02795	1.0261	0.936242	1.06473	1.11789	0.99261	0.988476	0.944632	1.00037	1.49748	0.961191	0.978029	1.03071	1.09273	1.1153	0.912861	1.05003
	-25	0.947218	1.00038	0.995474	1.07292	0.785417	1.24221	0.651139	0.90504	0.888313	1.09406	0.932193	1.091	0.98721	1.10901	0.948448	1.0101	0.996213	0.998825	1.07999	1.00593	0.888039	1.13858	0.956083	1.19872	0.958711	0.994839	0.940829	0.849465	1.02503	1.02067	1.00143	1.01477	1.03331	0.955131	1.11243	0.995835	0.93859	0.989642	1.00337	0.99795	1.47155	0.981404	0.92119	1.04317	0.998654	1.00612	0.961268	1.12185
	-24	1.03166	1.00745	0.852346	1.08242	1.01733	0.958018	0.95133	1.15423	0.831827	0.947324	1.05507	1.01644	1.06775	0.770125	0.742242	0.983282	1.01806	1.00389	0.968761	0.965484	1.01796	0.982721	1.01456	0.988456	1.00782	0.977074	0.89758	0.947271	1.04349	0.947077	0.923639	0.947048	1.04213	0.93338	0.905969	1.07233	0.974264	0.883549	0.919743	1.02339	1.30917	0.973081	0.884244	1.06061	1.08029	0.941129	0.991522	1.12316
	-23	1.08986	1.01426	1.07181	1.07925	1.06109	0.858982	0.935166	0.985238	1.19898	0.828902	0.739867	0.663528	1.20545	1.0628	0.922673	1.18212	1.00168	1.02921	1.00654	0.950985	0.951645	0.984205	1.02093	0.991599	1.03099	1.02821	1.04432	0.93449	0.926947	0.964778	0.936498	0.857052	0.999661	0.892166	0.953666	1.13422	1.02013	1.10156	1.00337	0.976146	1.09085	1.07177	0.922137	0.960952	1.03753	0.976224	0.956081	1.0448
	-22	1.06691	1.01399	1.07499	0.96847	1.00858	1.08074	0.882055	0.899311	1.02953	1.07862	1.14856	1.08354	0.937847	0.989632	0.876276	1.07484	0.977093	1.05858	0.978206	1.01051	0.902925	0.980247	0.969401	0.96237	1.02996	0.964831	1.18333	1.00229	0.914254	1.06167	0.946785	0.864779	0.964405	1.00951	1	1.00185	0.930436	1.06542	0.93169	1.02097	1.29484	1.111	1.02824	1.0494	0.951226	1.01002	1.02696	1.01738
	-21	0.992853	1.0687	1.15769	0.883012	0.969201	1.04844	0.946712	1.03107	1.08858	0.939601	1.09246	0.787793	0.976817	0.78938	0.932983	0.983282	0.988018	0.891467	0.956169	1.00135	1.05585	0.969857	0.905708	0.971484	1.03445	1.01356	1.12155	1.06397	1.39083	1.04303	0.946785	0.77251	0.953989	1.04786	1.03134	1.0646	0.983437	1.07358	0.972507	0.984626	1.24299	1.04204	0.923085	0.939775	1.02898	0.870939	1.10217	0.906375
	-20	0.995039	0.924437	1.25947	0.917828	1.11142	0.841759	0.817398	0.879262	1.15534	0.77484	1.12185	1.04378	0.859905	1.33237	1.41757	0.921318	0.857823	1.00389	1.02123	0.940301	0.932698	0.913452	0.971138	0.926227	0.984995	0.978514	1.04586	1.29848	1.02849	0.961983	0.9545	0.839325	1.00847	0.996918	1.0402	0.943404	0.948782	1.01646	1.01432	1.07669	0.837725	1.08009	0.971398	0.980883	1.00565	0.997021	0.964725	0.949471
	-19	0.92809	1.01616	0.791914	0.873516	0.868557	1.05921	0.891292	1.18001	1.18871	1.08119	0.852057	0.760455	0.943043	0.650744	1.05155	0.952762	0.916093	0.976543	0.861727	1.04256	1.0369	0.882776	1.04699	0.928112	0.995371	1.0066	1.01343	1.30738	0.997914	0.935898	1.00658	0.934321	1.07899	0.955704	1.06882	0.89699	1.13836	1.02229	1.02428	0.948286	0.842501	1.00162	0.993187	1.04192	0.913905	1.1374	1.09784	0.935105
	-18	1.02291	1.0001	0.928681	0.835535	1.06328	0.792241	1.00444	0.990967	0.865205	0.875241	0.974932	0.897147	0.937847	1.01274	0.881431	1.01658	1.04811	1.00085	0.974008	1.10513	1.02337	0.997564	0.99372	0.932512	0.993642	0.880808	0.811081	1.29682	0.905023	1.0421	1.11459	1.07022	1.09261	0.891593	0.982284	1.08179	0.942667	0.848573	0.952596	0.896199	0.925738	1.05155	1.08508	0.90365	0.965999	0.969725	0.973369	0.99779
	-17	1.08057	1.04828	0.871429	1.64581	1.05453	0.846065	1.05062	1.23443	1.09628	1.13525	1.02568	1.10094	1.15349	0.974228	1.09795	0.920393	0.879674	0.998825	1.15135	1.01432	0.833906	0.932748	1.02093	0.900455	1.03307	1.01356	0.987168	1.16067	0.906177	1.03558	0.98086	1.09704	0.984437	1.04557	0.946852	0.921056	1.03848	1.0491	0.902819	0.95192	0.903905	1.04085	1.01592	1.03445	0.975329	1.00742	1.04598	0.975589
	-16	0.992033	1.04964	1.11634	1.01911	0.831363	1.03122	0.907456	0.902176	1.0475	1.25368	1.12452	1.03384	1.10412	1.00504	0.902052	1.00548	1.13005	0.932993	0.969811	0.988377	1.13164	0.937201	1.06841	0.947598	0.953177	0.957389	0.886768	1.11843	0.900407	0.936829	1.10173	1.04704	1.05495	0.981463	1.02112	0.894411	1.08027	1.00946	1.03324	0.930116	0.958487	1.00637	1.0254	0.883718	0.986992	0.922932	1.10822	0.919434
	-15	0.996406	1.03304	0.820539	1.00645	0.94951	0.973088	1.12914	1.51798	0.852367	1.08634	1.26342	1.04875	0.979415	0.824039	0.8505	0.949063	1.02171	0.909698	1.09993	0.997535	0.875859	0.969857	1.07015	1.02868	1.0137	1.02677	0.960909	1.11232	1.01234	0.991795	0.940355	1.15295	0.983636	1.05874	1.04633	0.991537	0.980379	0.967491	0.908792	1.04277	0.864334	1.04085	0.991292	0.924827	0.948116	1.04251	0.986336	1.01999
	-14	0.998592	1.03739	0.989112	1.12673	0.684773	1.11734	1.05986	1.15709	1.04493	0.877816	1.16459	0.904603	0.922258	1.16293	1.21652	0.955537	0.953421	0.92489	0.835493	0.784626	1.0342	1.07079	0.980981	0.98217	0.894729	1.08126	0.85742	0.917262	0.91887	1.04024	0.984075	0.881141	0.988443	1.07076	0.991823	0.972628	1.0344	0.916193	0.953592	0.897411	0.88139	0.925522	1.05287	0.923581	1.03442	1.1231	0.944844	1.00301
	-13	0.960335	1.02678	0.915958	0.746911	1.21206	0.9817	0.92362	0.930818	0.996149	1.1404	0.785277	0.986618	1.14049	1.0782	1.31962	1.04155	1.02444	0.935018	0.944626	1.00135	1.02608	1.08316	1.07131	1.04063	0.993642	0.995319	1.07367	0.865581	0.920601	1.01229	0.966716	1.01432	0.976424	1.01295	1.00477	0.946842	1.04663	0.967491	0.929699	1.01854	0.808388	1.00162	0.940136	0.949741	1.01109	0.986623	0.952624	0.967754
	-12	0.92891	0.968531	0.801456	1.01911	1.04359	1.04414	0.992895	0.758964	0.970473	0.916431	0.878769	0.700807	0.805346	0.527512	1.06186	1.0471	0.953421	0.945146	1.08944	1.11276	0.77842	1.04259	0.968243	1.07426	0.96632	1.01716	0.993346	0.91115	1.03888	1.07471	0.955143	0.999318	0.937963	1.06904	1.03203	1.07921	1.05377	1.00713	0.902819	1.07547	0.823398	1.02302	1.04813	1.12165	1.04531	1.05681	0.982014	1.09443
	-11	0.984109	0.982957	1.28809	1.02228	0.953886	0.917112	1.1707	1.00815	0.949933	1.11723	0.916166	0.825073	0.878091	1.23995	0.51026	1.05912	1.01533	0.95021	1.01493	0.975404	0.974651	1.04457	0.983876	0.932198	1.01785	1.02677	1.06131	1.02063	0.903292	0.980615	1.0368	0.91614	1.01969	1.07763	0.94617	0.877221	0.923301	0.948837	0.939654	1.09364	0.812481	0.979026	1.09834	1.02075	0.967554	0.917732	0.982014	0.942941
	-10	1.0169	0.939679	0.72194	0.819709	1.13767	0.947253	1.05755	0.867805	1.01669	0.846923	1.16459	1.24509	0.810542	1.00504	1.02062	1.06374	1.08453	0.978569	0.930984	1.19747	0.814959	0.987669	0.9225	0.94477	0.987071	1.00444	0.985623	1.04897	0.975412	1.04024	0.951285	0.901141	0.901906	1.00264	0.979558	0.923635	1.10983	1.0048	0.943637	0.983414	0.776321	0.996861	1.02161	1.01452	1.08574	1.09061	1.04771	0.898539
	-9	0.97755	0.97588	1.2054	0.96214	1.19237	0.979547	1.19148	0.996695	1.11682	1.13525	1.1913	1.23763	0.90667	1.12827	0.762863	0.975883	0.977093	1.10011	0.918392	1.07232	1.09916	0.903557	1.00472	0.999456	0.955944	1.02989	1.0057	1.02452	0.879636	1.05514	1.00208	0.955229	0.962001	0.940821	0.953666	0.972628	0.96611	0.923188	0.993414	0.978569	0.734021	0.964758	0.977082	1.05438	1.04686	1.00612	1.03388	0.903763
	-8	0.945852	0.976424	0.947764	0.759571	1.03703	1.11949	1.43856	0.933682	1.13223	1.05545	0.702471	0.919514	1.11192	1.02044	1.11857	0.96756	0.899704	1.04035	1.13876	1.02195	1.08021	0.933243	1.06262	0.956398	0.969086	1.05533	1.04895	0.992284	0.858289	0.968504	1.01301	1.01204	0.994853	1.05988	0.929136	0.927073	0.914127	0.884715	1.05713	1.08638	0.767452	0.976648	1.04434	1.04815	0.969109	0.920332	1.07796	0.932494
	-7	0.989027	1.00364	0.884152	0.946314	1.10704	0.964476	1.36698	0.939411	0.929393	1.11981	1.1352	1.10591	0.865101	1.06665	0.943293	0.960161	1.15736	1.04845	0.972959	1.0914	0.901572	0.891187	0.965927	0.969284	1.05105	0.977554	0.960909	0.975613	0.936179	0.991795	0.973145	0.928412	0.937963	1.01008	0.992505	0.96833	0.982418	1.01762	1.15868	0.920426	0.776321	0.938601	1.05287	1.02199	0.991657	1.01392	0.952624	1.01346
	-6	0.98083	0.976969	1.01774	0.943149	1.06328	1.28527	1.07141	0.893583	0.8498	1.0297	0.964247	1.11337	0.974219	1.07435	1.45365	0.934265	1.12368	0.998825	0.998143	1.10819	1.18306	0.976289	1.04931	1.14811	0.994333	1.04333	0.959365	0.95783	0.971374	1.03838	1.06508	0.967501	0.978828	1.17265	0.987735	1.02334	0.97936	1.04444	1.21642	0.911946	0.725833	0.958814	1.04434	1.02324	0.939563	0.972325	0.994115	1.07092
	-5	0.967713	0.99085	1.10998	1.28182	1.1508	1.19484	1.33003	0.784742	1.01926	1.09149	0.913495	0.919514	1.31976	1.21684	0.855656	1.01935	1.01806	1.092	1.00444	1.06316	1.09916	1.04952	0.929448	0.998199	0.96459	0.995319	0.965543	0.945604	1.06715	0.997384	0.962215	0.92114	0.987642	1.07648	0.978196	0.903866	0.935532	1.00946	1.32394	1.0355	0.789967	0.97427	1.07087	0.954723	0.983104	0.952827	1.02091	0.959918
	-4	0.998592	0.894496	1.07817	0.95581	0.934194	1.02476	1.34158	1.29171	0.83953	1.51369	1.02034	0.917029	1.04437	1.01274	1.6444	0.96201	1.01078	0.98971	0.909997	1.1204	1.00578	0.940665	1.08926	1.10254	1.01923	0.984516	0.984079	1.00896	0.978874	1.05142	0.996291	0.920231	0.996456	1.13945	0.965931	0.943404	1.04357	0.929017	1.30701	1.03066	0.773592	1.00281	1.03866	1.12165	1.0422	1.06331	0.946573	0.912905
	-3	1.07729	1.01916	1.45985	0.769067	1.18362	1.16255	1.23767	1.01961	0.821557	1.26655	0.860071	0.874779	0.927454	1.34392	1.44334	0.968484	1.04811	0.943121	1.12092	1.08453	1.0139	0.876344	1.01109	1.21883	0.956636	1.04789	1.15708	1.02174	0.955796	1.07098	1.04965	0.909322	0.978828	1.16807	1.0109	0.98638	0.989553	0.95933	1.28013	0.965244	0.718328	0.994483	1.13434	1.08677	1.07641	1.04511	1.03906	0.975589
	-2	1.02155	1.06815	0.957306	1.11723	1.12892	1.22498	1.19379	1.19433	1.05007	1.33091	0.841372	1.00153	1.43667	0.997334	1.00516	1.05727	0.968899	0.894506	0.967712	1.14863	1.03826	0.952045	1.00762	1.23266	0.914096	0.976114	1.29455	0.991728	1.04523	0.922855	1.05223	1.03886	1.12226	1.14517	0.937994	0.972628	1.00892	1.04094	1.26719	1.15179	0.798154	1.1443	1.03297	0.970918	1.0422	0.907334	0.969912	1.00824
	-1	1.02728	1.04229	1.3199	1.30081	0.997644	1.29172	1.36929	1.04252	1.17074	1.12238	1.01767	0.989103	1.44966	1.27461	1.299	1.25056	1.06905	0.954262	0.989749	1.15474	0.920518	0.92879	0.917867	1.21349	0.984304	1.0923	1.12464	1.10898	0.935025	1.0803	1.06508	1.03341	1.26408	1.12857	1.02726	1.18837	1.09046	0.922022	1.30502	1.15784	0.75176	1.15856	1.0756	1.05936	1.09662	0.986623	1.09266	1.06831
	0	1.1396	1.33544	1.49801	1.42109	1.11142	1.24005	1.18917	1.3003	1.57898	1.4725	1.47177	1.12082	1.55878	1.45175	1.52067	2.30765	1.19469	1.23987	1.44937	0.996008	1.70544	1.69124	1.40251	1.19432	1.38895	1.03013	1.31926	1.33238	1.2137	1.37748	1.17053	0.997046	1.45478	1.12056	1.10425	1.20728	1.26577	1.74628	1.38765	1.40738	1.10381	1.33453	1.13907	1.65855	1.34076	1.1673	0.958674	1.31644
	1	1.5055	1.3221	1.6316	1.41792	0.951698	1.08719	1.24459	1.56668	1.41209	1.2717	1.31952	1.23763	1.28339	1.48256	0.943293	2.62395	1.40865	1.44244	1.97615	1.07232	1.74604	1.9317	1.74993	1.35177	1.51103	1.03829	1.3517	1.30404	1.49122	1.5666	1.25347	1.02704	1.34341	1.13716	1.22622	1.3491	1.27087	2.20097	1.39064	1.42918	1.23003	1.29292	1.09739	1.62242	1.46672	1.19719	1.03474	1.57762
	2	1.74269	1.45166	1.7302	1.31664	1.17486	1.20561	1.31387	2.05932	1.66884	1.4828	1.02301	1.19787	1.45746	1.15137	1.13919	2.78579	1.5698	1.32596	1.89325	1.1616	2.58646	2.14743	1.93811	1.49572	1.50896	0.99844	1.45673	1.10065	1.4791	1.6048	1.28368	1.01341	1.31376	1.07362	1.92873	1.32331	1.35954	2.03891	1.45236	1.48127	2.29505	1.27389	1.04434	1.7744	1.49704	1.36357	1.10908	1.44181
	3	1.58775	1.44622	1.80335	1.57301	1.35646	1.49841	1.03446	2.02782	1.86397	1.67845	1.16192	1.21278	1.37692	1.48641	0.984535	2.85793	1.42868	1.39686	1.83973	1.13337	2.53909	2.36265	1.72271	1.44449	1.63173	1.02581	1.40113	1.23069	1.56449	1.64393	1.27533	0.997955	1.36023	1.11026	1.67525	1.3723	1.33406	2.23128	1.33588	1.69688	2.45538	1.50575	1.06708	1.92014	1.51648	1.53125	0.962132	1.5058
	4	1.80499	1.45874	2.41085	1.52553	1.23831	1.44028	1.29078	1.89606	1.56614	1.30516	1.17794	1.09597	1.30157	1.59039	1.45881	2.72568	1.31851	1.38065	1.95831	1.17	2.50796	2.19591	1.86921	1.61075	1.65525	1.03037	1.466	1.37851	1.82528	1.84981	1.29847	1.08704	1.44276	1.1011	1.80881	1.47201	1.42783	2.23594	1.38467	1.53093	2.55772	1.33334	1.17318	1.9899	1.73496	1.57284	1.07191	1.60896
	5	1.93834	1.55727	1.97193	1.03494	1.38709	1.15394	1.63946	2.09083	1.98721	1.61666	1.12986	1.1581	1.47824	1.08206	1.73719	2.60175	1.33035	1.55891	2.18917	1.10132	2.38616	2.17662	2.18072	1.46209	1.56533	1.03853	1.38722	1.37684	1.6695	1.91037	1.25475	1.15204	1.37065	1.13544	2.07659	1.51241	1.51447	2.20213	1.46232	1.62057	2.75422	1.36782	1.12392	1.83917	1.99854	1.8445	1.09612	1.59329
	6	1.7793	1.54257	1.8606	1.48439	1.16392	1.12379	1.18917	2.25696	2.56747	1.41071	1.34088	1.2426	1.32496	1.17063	1.16497	2.92267	1.43141	1.52447	2.96674	1.10666	2.54044	2.23005	1.98386	1.55575	1.64833	0.971792	1.28219	1.538	1.62623	1.75199	1.3139	1.05204	1.51328	1.29801	2.25716	1.39551	1.49612	2.42364	1.44738	1.67023	2.85724	1.48197	1.05855	1.9052	1.99155	1.63263	1.16527	1.51886
	7	1.81073	1.66724	1.91786	1.23118	1.13548	1.37138	1.21227	1.94189	1.87424	1.64756	1.21534	1.3271	1.43667	1.39784	1.76812	2.70441	1.46237	1.49713	2.83347	1.07842	2.42812	2.30279	2.14425	1.42092	1.61686	0.996519	1.32081	1.4752	1.70123	1.72405	1.28433	1.1434	1.34501	1.38273	1.93486	1.39551	1.40847	2.47378	1.39761	1.73928	3.30208	1.3702	0.995081	1.57633	2.05219	1.54035	1.10217	1.49274
	8	1.8744	1.60354	1.80335	1.15521	1.17049	1.14102	1.21227	2.45459	1.74587	1.46735	1.01767	1.57812	1.42108	1.38629	1.67533	2.99018	1.55432	1.47687	2.69286	1.08758	2.56886	2.39531	2.10719	1.47686	1.53386	0.970112	1.38259	1.3296	1.76239	1.89639	1.23803	1.14022	1.57978	1.27454	2.17403	1.41356	1.59703	2.41315	1.45037	1.78046	3.21065	1.48197	1.15328	1.97869	2.14783	1.65213	1.1912	1.60766
	9	1.92004	1.72385	1.87651	1.82622	1.16174	1.22498	1.36698	2.38585	2.06681	1.54201	1.20465	1.67753	1.46006	1.15522	2.11867	2.74048	1.31851	1.48396	2.2133	1.01966	2.91125	2.40174	2.0267	1.54538	1.6556	1.03901	1.56331	1.43019	1.98048	1.87869	1.30426	1.08659	1.54933	1.20928	2.25648	1.40153	1.52976	2.13335	1.37969	1.71384	3.44876	1.48435	1.14476	1.93634	2.16338	1.70672	1.10649	1.59068
	10	1.88396	1.82511	1.70793	1.75026	1.17924	1.48764	1.25152	2.15671	2.0591	1.3618	1.18863	1.2774	1.19246	1.13597	1.19074	2.98741	1.52792	1.28849	2.09158	1.15245	2.68931	2.3295	1.85184	1.44983	1.6466	0.994599	1.66526	1.6308	2.0451	1.92155	1.2689	1.09568	1.51808	1.19784	1.89534	1.50725	1.6745	2.62301	1.40159	1.61451	3.28911	1.60206	1.13813	1.82049	2.28856	1.65603	1.01054	1.40655
	11	2.07498	1.73175	1.78745	1.46856	1.24707	0.906347	1.45473	2.10802	2.1387	1.4725	1.20733	1.18793	1.25481	1.31697	1.17528	2.88198	1.35402	1.49409	1.93522	1.06774	2.65412	2.50861	2.03944	1.66701	1.54735	0.982595	1.65135	1.89032	1.97241	1.83025	1.29333	0.979774	1.5317	1.23905	1.86877	1.43075	1.54709	2.63	1.50712	1.83618	3.02644	1.71263	1.17223	1.85911	2.35776	1.8835	1.16268	1.47837
	12	1.99382	1.65989	1.98147	1.45907	1.33677	1.24436	1.55864	2.64649	2.55464	1.6836	1.17527	1.48865	1.29898	1.19374	1.10826	3.06417	1.33672	1.65513	1.93837	1.10437	2.67307	2.40916	2.16625	1.55323	1.55772	0.941544	1.41194	2.03814	1.9251	1.89639	1.31262	1.11886	1.57898	1.22073	2.11066	1.53475	1.69998	2.51225	1.50214	1.81801	3.20792	1.57114	1.24044	2.02852	2.25201	1.93159	0.989793	1.62594
	13	2.03016	1.74699	1.56163	1.27865	1.28645	1.14748	1.3208	2.33429	1.92302	1.60637	1.30883	1.24757	1.30677	1.13597	1.52583	2.92822	1.2302	1.36141	2.11676	1.09598	2.47954	2.4621	2.1981	1.51395	1.76073	1.03085	1.65135	2.12761	1.80162	2.09297	1.28818	1.05295	1.69837	1.32091	2.08749	1.58546	1.45433	2.68246	1.32991	1.81074	3.27274	1.36426	1.13339	1.78935	2.26134	1.8497	1.12464	1.59068
	14	2.07088	1.83	2.48401	1.62998	1.27988	1.23575	1.28847	2.52619	1.97694	1.51111	1.06842	1.19787	1.14829	1.0628	1.78358	2.62302	1.37041	1.53663	2.00553	1.04714	2.57292	2.4908	2.17609	1.51269	1.69226	0.96339	2.00353	2.31044	1.85182	2.03055	1.36405	1.10204	1.55174	1.23333	2.00028	1.57171	1.41764	2.75125	1.54893	1.74049	3.09876	1.38804	1.24328	1.91267	2.33288	2.02518	1.13329	1.42222
	15	2.06186	1.81367	1.73338	1.56668	1.34115	0.947253	1.41778	2.0049	2.29532	1.55745	0.937535	1.26746	1.36393	1.37473	1.90731	2.84313	1.24841	1.36141	2.07584	1.17992	2.57022	2.63231	2.14888	1.59503	1.68154	1.05654	1.38877	2.23542	1.84721	2.06222	1.31519	1.21476	1.6519	1.23333	1.86877	1.46771	1.47676	2.52974	1.52504	1.93309	3.58658	1.77565	1.12013	2.02728	2.59257	1.8718	1.218	1.63639
	16	2.14958	1.72902	1.98783	1.16471	1.13548	0.925723	1.78494	2.42308	1.7433	1.49567	1.26075	1.10343	1.25221	1.40939	1.32993	2.98926	1.24295	1.44345	2.10102	1.1616	2.52556	2.66001	1.99775	1.46178	1.67496	1.01476	1.51388	2.4477	1.78316	2.04545	1.28368	1.31703	1.5918	1.11369	1.90897	1.60523	1.49307	2.75708	1.40557	1.76229	3.97002	1.44986	1.07845	1.99738	2.54592	2.15386	1.14971	1.44442
	17	2.15613	1.79217	2.41403	1.73443	1.14205	0.998924	1.33003	2.38585	1.53019	1.95906	1.10582	1.10094	1.49383	1.37858	1.40726	2.94856	1.4742	1.30166	2.05905	1.199	2.65006	2.40224	2.17899	1.491	1.61237	0.971792	1.78265	2.3988	1.8299	1.91782	1.31326	1.64384	1.65831	1.43539	2.16176	1.52358	1.58072	3.07886	1.54594	1.88827	3.95432	1.49505	1.25844	2.13441	2.45495	1.90819	1.22837	1.4836
	18	2.10777	1.76169	2.30271	1.3293	1.29301	1.10442	1.55171	1.96194	1.68168	1.91787	1.06842	1.08106	1.27819	1.49796	1.4021	2.97353	1.30395	1.18113	2.10732	1.01814	2.4836	2.5002	2.17783	1.41652	1.82472	1.09038	1.58494	2.62831	1.89509	2.23178	1.38077	1.57248	1.58459	1.25336	2.45817	1.58289	1.71221	2.86667	1.5569	1.75502	2.86611	1.64724	1.17697	1.91765	2.61045	1.76261	1.13415	1.38826
	19	2.16023	1.9318	2.00373	1.78191	1.46148	1.15609	1.20303	2.13093	1.92302	1.76083	1.00699	1.12579	1.64712	1.21684	1.53614	2.98371	1.3613	1.24595	2.10732	1.13489	2.45518	2.5284	2.16625	1.51929	1.65525	1.015	1.85988	2.47882	1.92279	2.04173	1.37627	1.91337	1.66872	1.24134	2.40638	1.4849	1.57461	2.69762	1.63256	1.96822	3.32868	1.55806	1.15518	1.97994	2.69831	1.93679	1.14885	1.40916
	20	1.97742	1.82293	1.50755	1.62998	1.29958	1.14963	1.47782	2.09083	2.0437	1.6939	1.18328	1.15562	1.38471	1.50952	1.5516	2.79782	1.31123	1.3685	2.18602	1.20357	3.09666	2.44578	2.3029	1.58435	1.59819	1.12999	1.59266	2.695	1.92279	2.18985	1.37884	1.91201	1.81215	1.23562	2.41728	1.65766	1.6959	2.65915	1.52504	1.74533	3.6398	1.5652	1.07181	1.88402	2.61745	1.58844	1.29493	1.43789
	21	2.0829	1.83164	2.23274	1.00962	1.33239	1.22498	1.62099	1.97626	1.87424	1.7634	0.988288	1.38924	1.50162	1.18603	2.15476	2.99481	1.64355	1.33103	2.02442	1.18755	2.70555	2.70999	2.16104	1.45706	1.71128	1.01788	1.76257	2.63054	1.91183	2.10415	1.38784	1.91337	1.73362	1.11083	2.27828	1.69978	1.66532	2.80488	1.59174	2.01909	4.43737	1.83629	1.07087	2.21538	2.9199	2.09407	1.24047	1.51102
	22	2.15368	1.94106	2.11505	1.56352	1.50743	1.33694	1.4224	2.46318	1.97694	1.81747	1.25274	1.2948	1.44447	1.11286	1.58769	3.00498	1.35311	1.29558	2.16188	1.15245	2.96403	2.49575	2.09329	1.5108	1.59438	1.04405	1.8954	2.70167	2.05607	2.19172	1.31583	1.8561	1.76888	1.23046	2.62715	1.61985	1.71323	2.65682	1.44838	2.02999	4.27635	1.43798	1.06992	1.93883	2.92379	1.80681	1.13847	1.52147
	23	2.22226	1.88145	1.74292	1.41159	1.28207	1.43382	1.61637	2.44027	1.82289	2.26798	1.41835	1.35444	1.24961	1.37473	2.04134	3.15018	1.36404	1.50726	2.04436	1.14939	2.66089	2.61449	2.20736	1.4492	1.65629	1.02989	1.81817	2.48994	2.04395	2.14607	1.44249	1.85655	1.65911	1.12342	2.5045	1.61469	1.63984	2.7734	1.69129	1.75381	4.14468	1.44035	1.18455	1.889	2.77917	2.04077	1.15403	2.34681
	24	2.22718	1.97481	2.20093	1.34196	1.52493	1.27235	1.31849	2.70664	1.76384	2.24482	0.897467	1.33953	1.33795	1.69437	1.38148	3.0244	1.4041	1.39686	2.50817	1.12803	2.54586	2.49575	2.245	1.64312	1.77007	1.12351	1.58494	2.60997	1.90317	2.07154	1.36984	1.88428	1.7192	1.41421	2.58218	1.67056	1.67042	2.83986	1.72813	1.92097	3.9475	1.75662	1.10497	1.97246	3.18892	1.73402	1.1791	2.44345
	25	2.20833	1.93044	2.026	1.43375	1.26894	1.20345	1.50091	2.48609	1.88708	1.9745	1.10582	1.07609	1.33795	1.833	1.94339	2.83851	1.4824	1.50219	2.08843	1.03493	2.67983	2.77876	2.15814	1.60855	1.75693	1.09951	1.67916	2.51272	2.09241	2.2206	1.41806	2.11472	1.63026	1.24935	2.57741	1.6697	1.48593	2.86317	1.66342	2.05664	4.31524	1.54023	1.14192	1.93509	3.05675	1.8315	1.17305	1.57762
	26	2.27801	1.89016	2.00373	1.33879	1.40241	1.08719	1.40393	2.64363	1.97694	1.73251	0.862742	1.39421	1.60035	1.27076	1.24745	2.94302	1.48786	1.49308	2.21435	1.22113	2.20753	2.75749	2.14946	1.49886	1.72269	1.11631	1.90776	2.45882	2.29262	2.17495	1.50935	2.28835	1.79933	1.23333	2.33347	1.59492	1.56645	2.65915	1.65844	2.14265	4.32138	1.53309	1.09929	2.07461	3.14849	2.09147	1.2448	1.45878
	27	2.23183	1.8986	2.30907	1.6648	1.66058	1.33694	1.61406	2.8699	1.97181	1.663	1.0524	1.69244	1.28339	1.39399	1.9537	2.92822	1.42595	1.3918	2.40009	1.08758	2.54586	2.70355	2.43376	1.47089	1.84478	1.08918	1.71468	2.58219	2.10568	2.08644	1.40134	1.76656	1.6567	1.31289	2.38117	1.74791	1.68876	2.5787	1.75999	2.1051	4.36573	1.55687	1.27359	2.10326	3.16715	1.77691	1.20849	1.43136
	28	2.30506	1.91683	2.02918	1.48122	1.82686	1.4575	1.15685	2.49469	1.94613	2.14441	1.06842	1.17302	1.34574	1.27846	1.50005	2.94117	1.48148	1.5579	1.9646	1.10361	2.85577	2.71741	2.38107	1.55952	1.7718	1.21762	1.76566	2.67777	2.43052	2.15445	1.45535	1.88973	1.81776	1.14288	2.54198	1.56999	1.70507	2.90514	1.71519	1.97064	4.17128	1.60324	1.27359	2.35988	3.09173	2.12656	1.3442	1.36998
	29	2.32528	2.01564	2.20729	1.44957	1.24925	1.22714	1.45473	2.34002	1.84857	2.23709	1.1913	1.26746	1.52501	1.35548	1.76296	3.01608	1.21108	1.39888	1.73165	1.14024	2.5851	2.72186	2.2809	1.56392	1.80051	1.20009	1.94792	2.82615	2.22973	2.32214	1.32097	1.76019	1.67673	1.21844	2.63805	1.66626	1.61334	2.89815	1.7351	1.99002	3.76329	1.73879	1.2196	2.45953	3.05053	1.8445	1.58192	1.61027
	30	2.36518	1.87709	2.89431	1.45907	1.48555	1.16255	1.51246	2.66654	2.39031	1.65528	0.966918	1.50108	1.18206	1.44405	1.41757	2.90325	1.4041	1.55891		1.21578	2.40782	2.59965	2.31622	1.49698	1.81503	1.3062	1.91703	2.72723	2.26377	2.17495	1.39105	1.75974	1.75686	1.26424	2.56855	1.62242	1.79579	3.12199	1.84262	2.0409	4.16037	1.72333	1.29349	2.45455	3.28067	2.08107	1.66749	1.67687
	31	2.44169	1.81885	1.88605	2.04145	1.3499	1.62758	1.5979	2.21972	1.72789	1.49567	1.03103	1.28982	1.19246	1.10901	1.8042	2.87643	1.21381	1.4475		1.22494	2.62029	2.79212	2.23457	1.59315	1.65802	1.30524	1.85061	2.86171	2.18011	2.05291	1.54793	1.91791	1.79051	1.26939	2.72732	1.65079	1.82942	3.23391	1.74505	1.98881	4.33776	1.87909	1.11729	2.43836	3.04197	1.76521	1.41854	1.58023
	32	2.37475	1.93725	1.98783	1.41475	1.42647	1.45535	1.41778	2.50328	2.17978	1.47507	1.0524	1.3619	1.42628	1.75213	1.36602	2.96336	1.3176	1.69361		1.22265	2.66089	2.64418	2.20852	1.61295	1.6096	1.16504	2.03751	2.71556	2.20435	2.16843	1.40263	2.23381	1.66391	1.36613	2.76139	1.69806	1.92523	3.12316	1.93421	1.90644	4.52948	1.79229	1.14665	2.26396	3.46494	1.96409	1.45658	1.43919
	33	2.272	2.06164	2.17549	1.74393	1.60369	1.29603	1.19379	2.88136	2.33896	1.83291	1.10048	1.33456	1.47824	1.4402	1.96917	3.13353	1.51426	1.58828		1.18373	2.68525	2.92423	2.41928	1.64406	1.6096	1.24715	1.93865	2.71223	2.23896	2.40226	1.48685	2.22836	1.86103	1.3335	2.69393	1.5932	1.79884	2.80838	1.9352	2.15839	5.07188	1.86363	1.15423	2.3985	3.16793	2.17726	1.4073	1.49143
	34	2.42912	2.02244	2.59215	1.31347	1.4571	1.36492	1.19148	2.29419	2.01546	2.05946	0.886783	1.3445	1.38471	1.46716	1.299	2.75712	1.29302	1.48092		1.10513	2.58104	2.51603	2.23052	1.54443	1.71439	1.27811	1.84907	2.7928	2.10568	2.24296	1.59744	2.09063	1.77048	1.27797	2.65236	1.70064	1.93543	2.74192	1.74107	1.99487	4.39234	1.8565	1.10876	2.50064	3.34054	2.03558	1.40298	1.5293
	35	2.34633	1.8643	2.01009	1.55086	1.2952	1.2379	1.68333	2.5176	1.65087	1.54973	1.25006	1.32213	1.31976	1.46716	1.46396	3.22047	1.3786	1.61056		1.11276	2.43082	2.80202	2.12456	1.48849	1.62101	1.23442	1.69615	2.72167	2.09703	2.16843	1.68423	2.04018	1.77689	1.44283	2.75048	1.63618	1.95989	3.40646	1.78786	2.11842	5.01798	1.84699	1.20065	2.23655	3.33354	2.10577	1.37878	1.47445
	36	2.29277	2.0336	1.90513	1.82939	1.66714	1.4209	1.40624	2.74387	2.04883	1.784	1.41835	1.25503	1.15868	1.6212	1.56707	3.09746	1.39772	1.46573		1.10437	2.42812	2.64567	1.93232	1.59849	1.69675	1.23106	1.77029	2.71667	2.33647	2.26811	1.56915	2.12563	1.62625	1.22588	3.05438	1.68173	1.78356	3.41346	1.86452	2.01061	5.03299	1.71501	1.13529	2.09579	3.4214	2.07197	1.30444	1.60374
	37	2.42667	1.91928	2.49673	1.45274	1.38709	1.5307	1.56557	2.98447	2.22599	1.76855	1.06575	1.09349	1.5406	1.43635	1.79905	2.7673	1.51244	1.46168		1.199	2.55398	2.80894	1.96822	1.58372	1.74725	1.20946	1.72241	2.79836	2.27474	2.29606	1.48492	2.18518	1.77369	1.27111	3.61244	1.75049	2.05468	3.28521	1.78488	1.967	4.62909	1.94805	1.11444	2.35988	3.41907	2.10447	1.57846	1.51102
	38	2.30178	1.92119	2.26454	1.62365	1.64745	1.24651	1.56557	2.56916	2.5572	1.83806	0.966918	1.27243	1.11192	1.03199	2.03103	2.88198	1.40865	1.67639		1.14024	2.51067	2.92818	1.90858	1.48692	1.64799	1.20177	2.05913	2.705	2.61687	2.07899	1.56143	2.12291	1.74885	1.24019	3.82026	1.7015	1.91504	2.88416	1.91231	2.16082	5.30248	1.86244	1.2016	2.28264	3.35376	1.8328	1.46868	1.3739
	39	2.51876	2.05946	2.15004	1.42425	1.58182	1.09581	1.3462	2.37439	2.42626	1.70419	0.961576	1.49113	1.18206	1.35933	1.53098	2.96891	1.37678	1.44041		1.12803	2.78133	2.81587	2.08692	1.49446	1.68741	1.18689	2.26457	2.80281	2.44321	2.33425	1.66494	2.03655	1.80093	1.27339	3.81617	1.63188	1.92931	3.29804	2.06761	2.17777	5.01525	1.94686	1.10781	2.08333	3.42218	2.02388	1.46003	1.45095
	40	2.57751	1.99386	1.99419	1.67113	1.59713	1.59529		2.88422	2.18491	1.86638	1.34356	1.2774	1.5302	1.46331	1.88669	2.83111	1.25478	1.42117		1.04561	2.60134	2.69514	1.8999	1.57963	1.60856	1.12351	2.11628	2.81837	2.36243	2.24668	1.56915	2.18563	1.79853	1.23733	3.35964	1.64649	1.94766	2.83752	2.07558	2.23107	4.95999	1.79467	1.15802	2.19918	3.39263	1.8497	1.6891	1.43136
	41	2.3977	2.04367	2.02918	1.41475	1.68027	1.1647		2.77824	2.56234	2.05431	1.14589	1.31965	1.34314	1.49026	1.96401	2.90417	1.13551	1.58322		1.15855	2.5824	2.90246	1.93522	1.55826	1.79013	1.08366	1.88614	2.70111	2.46686	2.16097	1.66109	2.15245	1.60302	1.29286	3.42983	1.74619	2.07303	3.11733	2.20102	2.29164	5.18036	2.04436	1.27738	2.12569	3.33276	2.06417	1.53697	1.54367
	42	2.44743	2.12587	1.98783	1.62049	1.24269	0.953712		2.53479	2.29788	1.80202	0.892125	1.55824	1.04177	1.57113	1.51552	3.16868	1.3258	1.62778		1.1265	2.32526	2.75353	2.12745	1.38666	1.74448	1.02005	2.01434	2.70556	2.3809	2.39854	1.61544	1.92564	1.69436	1.22016	3.73509	1.69205	2.25242	3.57784	2.07956	2.17293	5.23153	1.99442	1.10592	2.36112	3.27367	1.97448	2.02017	1.71605
	43	2.57368	2.02816	2.05144	1.91801	1.40678	1.72231		2.46032	2.21315	2.13927	1.0524	1.20284	1.2704	1.33237	1.88669	3.05122	1.33308	1.29355		1.17534	2.69066	2.80399	2.29537	1.41809	1.79048	1.12951	1.85833	2.72612	2.42878	2.25786	1.54086	1.89246	1.7208	1.35411	3.41143	1.75651	2.19432	3.36566	2.05865	2.34857	5.29634	1.96826	1.13529	2.33123	2.97588	1.8497	1.40385	1.49404
	44	2.52422	1.93235	2.28045	1.83255	1.52055	1.55008		2.7897	2.25937	1.69905	0.892125	1.32213	1.09633	1.36703	2.22177	3.09931	1.47966	1.41104		1.16771	2.35774	2.31862	2.04929	1.54789	1.68569	1.16312	2.04523	2.56941	2.5211	2.20942	1.63215	1.92337	1.72241	1.36498	3.55043	1.69376	2.3839	3.32485	2.14726	2.14507	4.08532	1.94092	1.16086	2.46078	3.12517	2.02908	1.60785	1.5515
	45	2.60347	2.05048	2.12778	1.96865	1.35865	1.28957		2.53192	2.17207	1.84321	1.15123	1.39918	1.49123	1.6212	1.77327	3.17145	1.33581	1.39382		1.29515	2.16016	2.86535	1.92653	1.61169	1.77837	1.22626	2.14563	2.74612	2.46052	2.27556	1.62765	1.94837	1.84901	1.30774	3.62402	1.72814	2.45729	3.30503	2.10246	2.3304	4.21086	2.06814	1.12581	2.36486	3.2138	1.91209	1.64848	1.58285
	46	2.61139	2.05891	1.93058	1.21219	1.69559	1.3843		2.34002	2.20545	2.02599	1.18863	1.45386	1.52501	1.34007	1.83514	2.82464	1.40319	1.63892		1.30659	2.58781	2.70603	2.2062	1.55449	1.63208	1.07598	1.639	2.73056	2.4859	2.21128	1.66559	1.87246	1.78731	1.35697	3.75212	1.95334	2.2779	3.49973	2.16617	2.46607	4.25589	1.84818	1.24328	2.33247	3.25579	1.95239	1.80061	1.67948
	47	2.52449	1.92146	2.21047	1.40842	1.41553	1.28957		3.08185	2.18748	1.4725	1.0524	1.31219	1.10152	1.00504	2.09289	3.11966	1.3003	1.45965		1.09445	2.60676	2.65705	2.31564	1.50766	1.70955	1.13384	1.86915	2.85338	2.36936	2.32401	1.54472	1.9261	1.67754	1.30316	3.95177	1.75737	2.34313	3.34467	2.29858	2.32919	4.5015	1.9968	1.06234	2.68002	3.16482	1.80421	1.65885	1.82314
	48	2.5316	1.94351	2.29953	1.4559	1.50524	1.46611		3.00738	2.18234	1.73251	1.1913	1.30225	1.47305	1.49796	1.36602	3.1585	1.35857	1.30874		1.25547	2.35233	2.67486	2.17146	1.52495	1.73237	1.21162	1.98499	2.64887	2.9267	2.28581	1.73824	1.8861	1.64709	1.20699	3.80459	1.86567	2.495	3.38198	2.38718	2.30496	4.04848	1.95756	1.17602	2.59656	3.17026	1.8341	1.74356	1.51624
	49	2.53734	1.93752	1.96875	1.3926	1.55118	1.42951			2.42626	2.01827	1.55191	1.66759	1.61594	1.28231	1.86091	2.80984	1.3003	1.28039		1.22494	2.18587	2.85891	2.35501	1.58466	1.58504	1.13192	1.83207	2.58386	2.78189	2.23084	1.62122	2.00018	1.76487	1.42222	4.14596	1.63446	2.3839	3.64663	2.4051	2.34373	3.78239	2.01701	1.17223	2.42465	3.22391	2.07067	1.60698	1.67426
		Galectin-3–mCherry
		Vesicles →
	Frame	1	2	3	4	5	6	7	8	9	10	11	12	13	14	15	16	17	18	19	20	21	22	23	24	25	26	27	28	29	30	31	32	33	34	35	36	37	38	39	40	41	42	43	44	45	46	47	48
	-30	0.992223	1.02549	1.10786	0.974951	0.897657	0.920428	0.968258	0.954118	0.903059	1.20872	0.931948	1.09866	0.889182	0.884851	0.967705	1.10958			0.912239	0.916327	1.21902	1.0373	1.1223	1.20703	1.02579	1.03311	1.11133	0.951974	1.04548	0.988694	1.01774	1.16169	0.986931	1.03981		1.09386		1.08041	1.01123	1.01195	1.07182		1.03545	0.773072	1.15001		0.899726	0.997496
	-29	1.0128	1.06166	0.996274	1.03034	0.860883	1.06524	0.854424	0.947017	1.01368	1.11095	1.08404	1.03014	1.07809	0.936328	1.16084	0.910522	0.965383	1.06272	0.885134	0.886525	1.1122	1.03136	1.0752	0.986927	1.06815	1.03961	1.00922	0.857859	0.944029	1.00301	0.988135	1.16831	1.03519	1.07845		1.00436		0.963395	1.10158	0.958891	1.11748	1.04828	0.933043	0.875386	1.02669		0.943486	1.17356
	-28	1.06104	0.932121	0.945999	0.919564	0.864823	0.861432	0.838772	0.907963	0.985231	0.975082	0.974196	0.933223	1.00491	0.911619	1.09509	0.978902	0.907	0.98236	0.860492	1.01357	1.10553	1.15509	1.1275	0.955132	1.0694	0.972223	0.964358	0.872246	0.996502	0.980988	1.04253	1.28536	1.00466	1.13993		0.980595	0.858725	1.04531	0.979951	0.879297	1.01174	0.815337	1.08096	1.04591	1.02669	1.03633	0.919175	1.06703
	-27	0.961007	0.98867	1.05513	0.827888	0.805721	0.983446	0.975372	1.09258	0.98207	0.946913	0.920118	0.919855	1.05426	1.06708	0.863602	0.988019	0.89498	1.02744	0.803817	0.961813	1.09218	1.14347	1.06482	0.991024	1.01229	0.998792	0.970546	0.989141	1.17241	1.02833	0.970233	0.970101	1.08148	0.955505	1.02028	0.990891	0.947562	1.0219	1.0425	0.981632	0.973287	0.974164	0.959592	0.932228	1.10699	0.964332	0.872497	1.01969
	-26	0.942561	1.03996	1.07843	1.09527	0.87139	0.976742	0.955452	0.93104	1.01526	1.05462	1.03841	1.01845	1.03384	1.07223	0.908805	0.893807	0.896698	0.97844	0.971378	0.924169	0.841836	1.02271	1.03746	1.00971	0.995679	0.981771	1.01232	1.01372	0.998001	0.987593	0.991578	0.987216	0.971172	0.920963	1.07136	1.02178	1.0327	0.939992	1.26838	0.977842	1.23284	1.1224	0.902701	0.915175	1.02096	0.958998	0.9571	1.00637
	-25	0.929082	0.994588	0.779232	0.99978	0.926552	0.92311	0.880037	0.812102	0.896738	1.13747	1.057	0.903144	0.981083	1.02487	0.99921	0.969784	1.06498	1.16464	1.06748	0.938286	0.915269	0.983811	0.968538	1.10968	1.00129	0.980249	1.00149	0.996334	0.932036	1.01512	0.970233	0.980591	0.981022	0.958432	1.11296	1.13108	1.06971	1.0063	1.07378	0.951311	1.09825	1.06417	0.989935	1.05159	0.943526	0.91633	0.890001	1.22682
	-24	0.990095	0.980779	0.869973	0.890915	0.956759	1.03574	0.877191	0.826303	0.925182	0.994965	0.977576	1.02513	1.10532	1.03619	0.971814	1.05032	1.0375	0.9314	1.03052	0.864566	0.931959	1.00975	1.04507	1.01741	0.998794	1.01401	0.953529	1.01851	0.955024	0.986492	1.0081	0.869615	1.06671	0.909839	0.985975	0.993268	1.06231	1.11551	1.02165	1.12945	1.30253	0.910633	1.04303	1.0857	1.00949	0.991	0.928899	1.16764
	-23	1.06955	1.06823	1.04532	0.953942	1.06314	1.09071	1.02944	1.02158	1.19066	0.945256	1.03841	0.951604	0.979381	0.905442	0.944419	1.04424	1.09417	0.915721	1.16358	0.905347	1.03877	1.01137	0.983776	0.92727	1.01707	1.01789	1.02624	0.965762	0.892057	0.986492	1.04322	0.809434	1.03125	0.940283	1.01736	1.0202	0.86983	1.0258	1.0564	0.981632	1.055	0.915928	1.04303	0.744651	1.00662	0.991	0.92112	0.991578
	-22	1.05536	0.95908	0.895723	1.01124	1.10386	1.01294	0.90138	0.806776	0.969429	0.902175	0.894769	0.954946	0.924921	0.97545	0.969075	1.08223	0.975685	1.11172	1.03545	1.09043	0.865201	0.987053	0.992781	1.03659	1.0287	0.981771	0.976735	1.07306	0.938033	0.994199	1.0508	0.844218	1.0086	1.0082	1.0969	0.990099	1.05491	1.17792	1.10158	0.977842	1.0574	0.778278	1.07338	1.18233	0.877566	0.986999	1.00864	1.06259
	-21	1.0206	0.958423	0.944773	1.00551	0.975147	0.831934	0.95972	1.03045	1.06898	1.0629	0.960677	1.04184	0.924921	1.0259	0.855383	1.03361	1.08902	0.97648	0.931952	0.960245	0.711659	0.958417	0.962651	0.946773	0.994849	0.972085	1.02933	0.96756	1.17741	0.97218	0.990201	0.812747	0.984961	0.996487	0.999112	0.925944	1.09192	1.30274	0.952151	0.981632	1.12709	0.900045	0.99752	1.13117	1.01809	1.03633	0.939596	1.01525
	-20	0.968102	0.992615	1.01222	0.843167	0.902911	1.01294	0.921301	1.00027	0.888836	0.835896	0.891389	0.864711	0.972574	1.05781	0.977293	1.00321	0.908717	1.00588	1.06009	0.994752	1.01207	0.939506	0.977542	0.93104	0.971591	0.930433	1.00458	1.2595	0.968517	1.00521	0.961281	0.841457	1.03027	1.01639	0.976488	0.97109	0.769889	1.0297	0.927825	0.913409	1.01414	0.952987	0.986142	1.00044	1.00088	0.894995	0.963907	0.818478
	-19	1.02131	1.109	0.90676	1.12392	1.00535	0.982105	0.94976	0.991397	0.861972	0.988337	1.08235	1.12205	1.01342	0.90853	0.959486	0.978902	1.03407	0.97452	0.959058	0.990046	0.858526	0.949232	0.919707	0.939562	0.959547	0.965581	0.978282	1.13601	0.928538	0.985391	1.00604	0.866302	0.951474	0.948479	1.0502	0.948121	1.0438	1.15842	0.9174	1.10671	0.831497	0.862985	0.925457	1.04023	0.949262	1.00167	0.945431	0.923522
	-18	0.880839	0.95119	0.892045	1.08573	1.00273	0.984787	0.877191	0.902637	0.920441	0.882291	0.982646	0.99338	0.986189	0.985745	1.01017	0.939394	1.00144	1.04312	0.961522	1.07631	0.881891	0.967332	0.991049	0.965293	0.981559	0.913966	1.01077	1.17977	0.980011	0.991997	1.03427	1.01979	0.99875	1.04567	1.06625	1.00198	0.903144	1.04921	0.893074	1.04607	0.918013	0.942399	1.01648	0.903807	0.91198	0.945664	0.968769	0.976783
	-17	1.04047	0.972231	0.858937	1.00169	0.914731	0.94054	0.951183	1.12454	0.904639	0.976739	1.08235	1.0903	0.943642	0.958977	0.925242	1.08375	0.94306	1.07644	0.968914	0.991615	0.975351	0.92924	1.0146	1.01594	0.967853	0.952989	1.06956	1.09045	0.965518	0.957868	1.00122	1.07335	1.00958	1.0445	1.02538	0.963962	1.05491	0.975097	0.9313	0.966471	1.02375	0.783572	0.936836	1.17096	1.02382	1.047	0.916257	0.923522
	-16	1.05749	1.01168	1.06494	1.01888	0.930492	0.978083	1.0266	1.04643	0.899898	1.02976	1.09925	1.18221	0.974275	1.01251	1.0225	0.939394	0.905283	0.858881	1.08966	1.05279	1.07883	0.923567	1.00178	1.04298	0.990903	0.942334	0.758599	1.05988	0.902052	0.888509	0.988824	1.00875	1.01451	1.05328	0.996922	0.914063	1.0364	1.0141	0.910449	1.03849	0.985303	1.02711	0.898908	0.943596	1.08692	1.02033	0.980439	0.973824
	-15	0.947528	0.909764	0.954582	1.13156	1.01061	1.14568	1.04367	0.890211	1.04054	0.887262	1.06714	1.08027	0.804088	1.02693	1.21563	0.887729	1.06498	0.93336	0.988627	1.14062	1.03209	0.995968	0.992781	0.974471	0.976575	1.03837	0.925682	1.00173	1.05197	1.00741	0.994333	1.14733	0.981022	0.96253	1.04509	1.00198	1.10303	0.967296	0.9452	1.15219	0.992513	1.10123	0.917872	1.14254	0.906244	1.00033	1.10686	1.03152
	-14	0.990804	0.99393	1.00731	1.20414	0.923925	0.980765	1.10486	0.83873	0.97733	1.00325	1.06207	1.08529	1.00831	1.06914	1.16769	0.966745	0.973968	0.894161	1.16112	0.958676	1.10553	1.04325	1.05373	1.01675	0.981143	1.0219	0.913305	0.939985	0.958022	0.980988	1.01499	0.89943	1.01943	0.995902	0.994003	0.95921	1.19927	0.897087	1.06683	0.818654	0.865142	0.857691	1.02786	1.02886	0.995147	0.980332	1.04851	1.033
	-13	0.959588	1.01629	0.915343	0.936753	1.07496	0.943222	0.938376	1.07483	0.955206	0.86075	1.0063	0.946591	0.981083	1.03516	1.2307	1.02297	1.04437	1	1.02066	1.00416	1.03877	1.05594	0.947413	0.993646	0.969515	1.01526	1.07575	0.969358	0.987007	1.01952	0.968855	1.03635	1.03322	0.989462	0.973569	0.965546	1.0327	0.900987	0.903499	0.962681	0.884368	1.08534	0.936836	0.960648	1.10412	1.04567	1.12242	0.964948
	-12	1.00854	1.00511	1.20964	1.06281	1.07102	0.931154	1.03371	1.14051	1.11955	1.00822	1.03165	0.87975	1.02533	1.01972	0.917023	1.04576	0.884678	0.9706	1.07734	0.990046	1.16227	0.954635	0.935291	1.04757	1.02288	1.05483	0.877723	0.907614	1.02149	0.986492	0.968855	1.05071	0.928821	1.02225	0.959703	1.00911	0.888337	0.971196	0.934775	0.985422	0.970884	0.93181	1.02407	0.983385	0.943526	0.980332	1.06018	0.960509
	-11	0.963136	0.975519	1.13974	0.929113	1.1275	0.921769	1.09632	1.11744	1.10533	0.928686	1.03503	1.06858	0.999804	0.99707	0.840316	0.960667	1.15255	1.01764	1.12169	0.921032	0.938634	0.986513	0.975811	1.03298	0.984673	1.00848	1.03088	0.955571	1.002	0.98319	1.03978	1.03856	0.933746	0.96253	0.982327	1.01228	1.02159	0.84638	0.973001	0.924779	0.886771	1.02181	0.989935	1.17665	1.00375	1.02967	1.07379	0.916124
	-10	0.949656	1.0656	1.29425	0.896645	1.0198	1.05451	1.05221	1.10856	1.09585	1.00325	0.839001	0.990038	0.992996	0.993981	0.869081	0.88621	0.925889	1.01764	1.00588	1.12494	1.16227	1.03163	0.962304	0.962671	0.994641	0.993534	1.07575	1.0317	1.02249	1.04484	1.01361	0.979487	0.960338	0.986534	0.880887	0.992476	1.15115	0.928291	1.09115	0.974052	0.896384	1.31299	1.1113	0.892439	0.932055	1.003	1.06601	1.05076
	-9	1.04118	1.0084	1.21086	1.101	1.00798	1.04781	1.03656	0.950568	1.06424	0.966797	0.955607	0.9115	0.991294	1.01148	0.904695	1.02449	1.10275	0.9412	1.12169	1.01201	1.00205	0.99948	1.03261	0.957098	1.00357	1.04238	1.00613	0.975952	0.988006	1.1109	1.02188	1.05457	1.0017	0.992974	0.915186	1.0701	0.814307	0.92049	0.889599	1.02711	0.905997	1.03769	0.967178	0.892439	1.04964	0.985666	1.09616	0.950153
	-8	1.02273	0.985382	1.06004	0.900465	1.15639	0.992832	1.05363	1.07661	1.11165	0.975082	1.04348	1.04518	0.868759	0.895146	0.803332	1.00929	1.03063	0.96864	1.13155	1.03396	1.02876	0.985432	0.928711	0.959557	0.988411	1.08901	0.968999	0.948377	0.982009	1.03714	0.994333	1.02255	0.99875	1.01932	0.982327	0.950497	1.0401	0.873684	0.875698	1.02711	0.973287	1.14358	1.05441	1.11412	0.943526	0.944331	1.16229	1.01673
	-7	1.04189	0.977492	1.02202	1.07045	1.03031	1.03306	1.05506	1.11211	1.02	1.1938	0.962367	0.916513	1.16148	1.08252	0.99921	1.00777	1.04437	0.99216	0.89499	1.04494	0.761727	0.994888	0.976157	0.923829	1.01291	1.05207	1.04945	0.972955	1.05247	1.00741	0.984693	1.04905	0.99284	1.02693	0.979407	1.02653	1.01789	0.982898	1.0564	1.04228	0.937239	1.3077	0.993727	1.0857	1.06971	1.039	1.13117	0.90133
	-6	1.00783	1.00905	0.892045	1.02843	1.31794	1.18055	1.12905	1.08193	1.09585	1.10267	0.982646	1.05354	1.19552	1.12267	1.16358	1.02449	1.03922	1.12152	0.860492	1.1814	1.12889	0.927619	0.920399	1.06625	0.993187	1.05151	1.10978	0.939385	1.02749	1.07237	0.946821	1.0082	1.00761	1.02166	0.975029	0.968714	1.00308	0.92049	1.0286	1.09913	0.992513	1.10123	1.06958	0.875386	0.900509	1.06034	1.03295	0.87174
	-5	1.06459	1.00774	0.840543	0.955852	1.17741	1.16848	1.49047	1.2133	0.988391	1.01816	0.999545	0.893118	1.10532	0.982656	1.2581	1.15821	1.01861	1.03332	0.914703	1.02142	0.998716	0.975437	0.99001	0.982829	0.989034	0.93583	1.08967	0.925598	1.11144	0.977685	0.987447	1.01482	0.985946	0.963701	0.893293	1.09227	0.932756	0.885385	1.04598	1.08397	0.874755	1.00064	1.08475	1.05159	0.992279	1.14034	1.04462	0.95903
	-4	0.934048	0.947244	0.939868	1.07236	1.2155	1.14703	1.41648	1.05353	1.07846	1.14078	0.933638	0.980012	1.14617	1.17003	1.31563	0.902924	1.00144	0.884361	1.14633	1.02455	0.985365	0.977058	0.948451	1.00102	1.02807	1.09621	1.09895	0.927996	1.04048	1.04484	0.991578	1.04298	0.972157	1.03864	0.953135	1.05188	0.951263	0.975097	1.05988	1.01195	1.03577	1.07475	1.02028	1.02317	0.963601	0.961665	1.07574	0.933878
	-3	0.916312	0.987355	0.954582	0.965401	1.30481	1.1135	1.32683	1.0056	0.830368	1.30813	1.11784	1.05521	1.19552	1.2596	1.23618	1.00018	1.05982	0.99804	1.13155	1.08259	0.928621	0.960308	0.947413	1.07789	1.0314	1.06923	1.07575	0.972955	1.009	1.06025	1.0267	1.03691	1.03421	1.08431	0.925403	1.01782	0.973472	0.978997	1.0286	1.00816	1.00934	0.725335	1.09234	0.875386	0.980808	0.890995	1.09422	0.885055
	-2	0.954622	0.940011	0.907986	1.09718	1.10648	0.998195	1.2315	1.05353	1.11797	1.20706	1.16178	1.20393	1.21254	1.19577	1.13893	0.998656	0.984271	1.05292	1.02805	1.10768	0.928621	1.02082	0.967499	1.1636	1.00461	1.08348	1.08658	1.05868	1.04048	1.01952	1.05975	1.01537	0.997765	1.07787	0.894023	0.918815	0.973472	0.811276	1.09463	0.977842	0.898787	1.00064	1.03545	0.937912	0.983676	0.92833	1.06407	0.845109
	-1	0.934048	1.14319	0.888366	1.31491	1.226	1.01831	1.29695	1.04643	1.14167	1.2402	0.970816	1.13709	1.4457	1.17312	1.13893	1.06552	1.10275	0.872601	0.951665	1.05122	0.885229	0.988674	0.943257	1.09067	0.938159	1.13648	1.14536	1.13421	1.02349	1.07787	1.0384	1.08881	1.18785	1.06206	0.926863	1.01941	1.19556	0.908788	1.00775	0.93994	0.867545	1.05358	0.925457	0.989069	0.900509	0.984333	1.08935	0.982701
	0	1.00145	1.04916	1.18143	1.03798	1.3731	1.14434	1.37095	1.41034	1.02	1.09273	1.19051	1.24571	1.21254	1.23901	1.27864	1.53961	1.14053	0.892201	1.19808	1.0324	1.48938	1.57059	1.37062	1.14819	1.25026	1.06936	1.25985	1.15279	1.10045	1.36081	1.02738	1.16389	1.15732	1.05328	1.01444	1.05346	1.15485	1.25593	1.27533	1.03469	0.949255	1.04828	0.978556	1.18801	1.15861	1.01367	1.05629	1.46353
	1	1.088	1.0998	1.12993	1.08191	1.32976	1.21004	1.46059	1.48313	1.18276	1.27334	0.950537	1.24069	1.27381	1.31519	1.43343	1.77514	1.08558	1.29204	1.44203	1.1814	1.20566	1.7905	1.55209	1.25128	1.39168	1.13177	1.13918	1.21993	1.36081	1.51164	1.07145	1.075	1.2499	1.06264	1.10347	1.07406	1.0475	1.47826	1.12591	0.958891	1.08864	1.18064	1.01269	1.1937	1.14427	0.980332	1.06601	1.82749
	2	1.15114	1.13728	1.12993	1.23088	1.13669	1.14837	1.1817	1.63224	1.54463	1.20209	1.11108	1.15881	1.34358	1.42741	1.17728	1.81161	1.30709	1.26852	1.36317	1.08886	2.11357	1.88937	1.63728	1.2444	1.39728	1.10991	1.21498	1.17497	1.3738	1.5898	1.06663	0.984456	1.22823	1.0767	1.64424	1.17306	1.11413	1.37295	1.11201	1.14461	1.651	1.05887	1.00511	1.14822	1.20737	1.24034	1.07379	1.71949
	3	1.15469	1.24972	1.28076	1.57466	1.13669	1.13094	1.1077	1.68905	1.84014	1.26505	1.12967	1.46127	1.36401	1.56846	1.48685	1.73867	1.3277	1.1078	1.32621	0.942991	1.77978	1.89613	1.70759	1.3134	1.43882	1.08085	1.28305	1.16119	1.48674	1.60632	1.16992	1.00875	1.3021	1.10421	1.5085	1.03366	1.15855	1.40025	1.13981	1.06881	1.75193	1.04828	0.917872	1.18233	1.02096	1.53769	1.08838	1.63516
	4	1.18378	1.32139	1.35801	1.35502	1.0789	1.24893	1.33964	1.86657	1.69476	1.36944	1.09925	1.40278	1.25849	1.54169	1.55534	1.62471	1.27962	1.13132	1.40999	1.06533	1.70968	1.97582	1.74049	1.45369	1.49156	1.0803	1.30626	1.19236	1.58569	1.66467	1.1107	1.19592	1.35036	1.02986	1.56688	1.09703	1.25479	1.32614	0.979951	1.19767	1.83364	1.13829	0.989935	1.19938	1.1242	1.69236	1.10588	1.76535
	5	1.24692	1.24643	1.3715	1.26908	1.29036	1.22077	1.38944	1.73343	1.70424	1.27168	1.25641	1.31589	1.22615	1.51595	1.58958	1.77514	1.28133	1.15876	1.22272	1.14376	1.7731	2.02013	1.91399	1.33044	1.5063	1.1142	1.30471	1.15879	1.43627	1.68779	1.14651	1.22297	1.32968	1.05738	1.8369	1.10336	1.39545	1.57967	0.962576	1.14082	1.82643	1.19123	0.815467	1.3017	1.32781	1.56836	1.11464	1.58929
	6	1.25969	1.27207	1.2734	1.30345	1.36785	1.27708	1.41221	1.86302	1.76113	1.46058	1.27838	1.39109	1.33507	1.35946	1.63615	1.86176	1.35861	1.2548	1.83382	1.08102	1.6229	2.08361	1.7204	1.37109	1.49945	1.04736	1.39599	1.38478	1.48275	1.50833	1.12447	1.25996	1.3415	1.08958	1.97775	1.10336	1.13634	1.48996	1.17803	1.09155	1.70387	1.06417	1.062	1.4438	1.47981	1.49635	1.11658	1.88815
	7	1.36327	1.24906	1.32368	1.35502	1.29036	1.20066	1.19166	1.75473	1.99184	1.56165	1.20403	1.38774	1.13766	1.47786	1.54712	1.80098	1.2676	1.11956	1.68351	1.28963	1.67297	2.16304	1.91399	1.39436	1.52001	1.00945	1.43466	1.31525	1.49624	1.59421	1.13756	1.27818	1.42423	1.21955	1.84931	1.15485	1.25849	1.45876	1.11548	1.21283	1.73511	1.0324	0.815467	1.23917	1.5515	1.53236	1.20799	1.87927
	8	1.40442	1.39306	1.3715	1.41041	1.30481	1.06524	1.21585	2.03521	1.84488	1.27665	1.11784	1.50305	1.34358	1.6467	1.68273	1.94837	1.24527	1.09016	1.63423	1.16415	1.7731	2.22653	1.83711	1.3724	1.44837	1.08888	1.5213	1.2541	1.47975	1.7098	1.10106	1.27597	1.42128	1.07552	1.85004	1.07564	1.17706	1.67719	1.16413	1.04228	2.33832	1.17534	0.713062	1.27328	1.52569	1.60303	1.16423	1.72984
	9	1.37959	1.43843	1.36659	1.59758	1.31137	1.11485	1.22865	1.79734	1.72636	1.59148	1.08573	1.48801	1.23296	1.56331	1.68547	1.64446	1.1972	1.28812	1.53813	1.2065	2.11357	1.93017	1.98984	1.28357	1.50464	1.07739	1.59247	1.28467	1.58319	1.80118	1.1527	1.12745	1.48333	1.10128	2.02373	1.14455	1.33622	1.70449	1.0703	1.06502	2.00427	1.18064	1.04303	1.4438	1.47981	1.63503	1.02323	1.66327
	10	1.43563	1.31021	1.43281	1.48108	1.30481	1.17384	1.36241	1.93403	1.68844	1.787	1.09756	1.41114	1.18361	1.56125	1.78957	1.93621	1.21093	1.15876	1.56523	1.04494	1.7464	2.16223	1.83503	1.4373	1.45107	1.05428	1.45323	1.27988	1.58019	1.60962	1.23809	1.1258	1.50499	1.11241	1.74057	1.0693	1.22147	1.52117	1.13286	1.15598	1.96101	1.02181	1.00131	1.84737	1.47407	1.73903	1.06601	1.52715
	11	1.40442	1.4575	1.38867	1.54219	1.22206	1.19932	1.4179	1.97308	1.94918	1.77043	1.25641	1.35098	1.55291	1.39344	1.76628	1.68701	1.21437	1.15484	1.49131	1.05906	1.85655	2.1055	1.88075	1.50892	1.50838	1.04764	1.55379	1.67672	1.60668	1.80889	1.23533	1.13022	1.51287	1	1.59389	1.139	1.277	1.8098	1.25796	1.24316	2.1725	1.50359	1.12268	1.34149	1.23031	1.89104	1.1866	1.78754
	12	1.51651	1.23854	1.41442	1.46389	1.35865	1.14032	1.39798	2.00326	1.92863	1.56497	1.06376	1.27746	1.31635	1.48507	1.50877	1.81465	1.31053	1.3822	1.45188	1.06063	2.20369	2.13116	2.05148	1.46418	1.4654	1.03173	1.38052	1.71689	1.59219	1.94761	1.183	1.165	1.45378	1.12587	1.78947	1.15009	1.22888	1.59138	1.16761	1.19009	2.04753	1.37653	0.868566	1.50064	1.56584	1.8017	1.07768	1.66031
	13	1.30367	1.38846	1.68909	1.26526	1.27591	1.22747	1.49759	2.16835	1.80695	1.56994	1.01813	1.41949	1.30784	1.55713	1.7019	1.75083	1.31911	1.23324	1.5332	0.999457	1.79981	2.18411	1.96906	1.39485	1.53745	1.04183	1.37588	1.90032	1.5767	1.97953	1.08729	1.37149	1.4262	1.04215	1.87558	1.2095	1.2918	1.53677	1.03555	1.31896	2.04272	1.06946	0.959592	1.51769	1.48268	1.90571	1.18271	1.60852
	14	1.27955	1.46605	1.34207	1.35311	1.47949	1.2087	1.26423	1.94468	1.611	1.5252	1.06376	1.32257	1.28061	1.58699	1.906	1.94077	1.3277	1.17836	1.45681	0.96495	1.49606	2.21167	1.9836	1.33159	1.54638	0.986476	1.49345	2.02021	1.52672	1.80118	1.25048	1.00378	1.5178	1.15339	1.86901	1.19286	1.18816	1.8137	1.18151	1.47815	2.13404	1.38711	0.974763	1.42675	1.42532	1.8377	1.20702	1.57154
	15	1.49239	1.38254	1.31141	1.35884	1.32188	1.10278	1.26565	2.00504	1.89229	1.57988	1.0739	1.37772	1.20743	1.44286	2.21009	1.78426	1.29335	1.23128	1.61452	1.1469	1.63291	2.16493	2.02343	1.32274	1.49904	1.12001	1.55843	2.01482	1.54072	1.84192	1.2071	1.26107	1.55128	1.05386	1.73692	1.16514	1.22518	1.57577	1.15023	1.14082	2.30708	1.3077	0.823052	1.37559	1.50562	1.8577	1.22355	1.57598
	16	1.37178	1.40424	1.25869	1.39322	1.26146	1.05853	1.43071	1.87367	1.52725	1.73895	1.16178	1.27077	1.12744	1.47477	2.27721	1.94837	1.33457	1.30772	1.52827	1.08416	1.54279	2.17655	2.01581	1.36945	1.58231	1.0612	1.58782	2.04479	1.49224	1.79127	1.10106	1.39523	1.48924	1.16451	1.734	1.18653	1.36954	1.7669	1.32399	1.39855	2.43925	1.2177	0.9558	1.62569	1.58018	1.85504	1.20702	1.4946
	17	1.48033	1.45356	1.34943	1.20414	1.28248	1.11485	1.23008	1.93403	1.73584	1.64616	1.33584	1.37605	1.61759	1.57052	2.23612	1.98636	1.23497	1.19992	1.26215	1.03083	2.01009	2.07227	2.02586	1.33798	1.50215	1.01664	1.49036	2.13291	1.5627	1.89476	1.18782	1.56694	1.43408	1.17505	1.81355	1.21346	1.34362	1.7786	1.19888	1.33412	2.53538	1.40829	1.01269	1.37559	1.44539	1.92437	1.19049	1.60852
	18	1.49523	1.45356	1.33349	1.41996	1.27066	1.19932	1.24288	1.89142	1.46404	1.79197	0.991095	1.41615	1.32146	1.55302	2.01695	1.67181	1.18689	1.20188	1.60466	1.03083	1.73639	2.08821	2.003	1.41108	1.64834	1.10036	1.6791	2.22163	1.53472	1.98614	1.21812	1.54596	1.62318	1.18735	2.08576	1.27207	1.01419	1.62648	1.36569	1.23937	1.85287	1.06946	0.948214	1.71664	1.70923	1.75103	1.32177	1.59817
	19	1.45408	1.41936	1.4512	1.30536	1.30218	1.22345	1.33253	1.85769	1.70424	1.7986	1.06883	1.39276	1.37422	1.42638	2.0101	1.74627	1.18689	1.1666	1.61698	0.997889	1.70635	2.13792	2.03347	1.30832	1.54825	1.13426	1.64971	2.16828	1.55071	2.00816	1.23258	1.72871	1.47939	1.13641	2.18574	1.27999	1.36213	1.73179	1.31009	1.1484	1.91054	1.2124	1.09234	1.13117	1.66908	1.8177	1.30135	1.5671
	20	1.33915	1.31021	1.27585	1.30727	1.48605	1.11753	1.52178	2.0867	1.78957	1.80523	1.20572	1.48968	1.32316	1.55405	1.97038	1.76755	1.25558	1.16268	1.47899	1.0622	1.94333	2.13251	2.05148	1.33388	1.65519	1.17425	1.61258	2.37749	1.59569	1.9344	1.26012	1.82975	1.6153	1.13583	2.11641	1.22771	1.33252	1.63428	1.27881	1.37202	2.1004	1.28652	0.963385	1.59159	1.60886	1.63769	1.2255	1.58041
	21	1.63073	1.53509	1.41932	1.31682	1.34289	1.09473	1.45917	1.90918	1.56202	1.72238	1.18713	1.33928	1.11213	1.68068	2.03065	1.78426	1.19891	1.16072	1.37796	1.04337	1.66295	2.26003	2.12698	1.47303	1.67513	1.19612	1.53987	2.17068	1.59319	2.01036	1.22156	1.77951	1.57197	1.137	2.17917	1.18653	1.33252	1.51727	1.35179	1.12566	2.42724	1.18593	1.04683	1.50064	1.74365	1.8017	1.19049	1.63516
	22	1.54844	1.28851	1.49044	1.26526	1.31269	1.27038	1.27419	2.07782	1.62207	1.59645	1.14657	1.5866	1.07809	1.42844	1.96901	1.78578	1.30194	1.06664	1.68598	1.18925	1.79313	2.14305	2.1249	1.38616	1.53558	1.0987	1.41455	2.28817	1.60418	2.03568	1.30144	1.95398	1.46757	1.12705	2.32513	1.2784	1.21407	1.89562	1.28228	1.27727	2.33351	1.28123	1.062	1.63706	1.73504	1.71236	1.23814	1.70617
	23	1.5236	1.30627	1.4929	1.50208	1.44928	1.20736	1.29695	2.42753	1.53831	1.85328	1.09756	1.36268	1.21935	1.75377	2.15941	1.93925	1.35002	1.24108	1.65887	0.966519	1.76976	2.23895	1.89702	1.41321	1.71084	1.09566	1.60329	2.27259	1.42528	1.96962	1.19402	1.70607	1.47348	1.17213	2.16822	1.37187	1.46207	2.03993	1.28228	1.34549	2.34553	1.25476	0.974763	1.53475	1.74078	1.64303	1.16618	2.28613
	24	1.40371	1.2438	1.36537	1.43715	1.15245	1.25563	1.32683	2.43286	1.70582	1.70249	1.27162	1.41281	1.22615	1.52934	1.97586	1.7326	1.36376	1.18816	1.45188	0.966519	1.72971	2.23949	2.09373	1.53563	1.6363	1.15391	1.68374	2.33133	1.53472	2.02247	1.18438	1.72153	1.56113	1.18618	2.17406	1.33939	1.22518	1.7396	1.21626	1.25832	2.06675	1.27594	1.05441	1.46085	1.72644	1.69236	1.27606	3.21525
	25	1.63854	1.36018	1.42545	1.24425	1.38886	1.12691	1.40225	2.38315	2.04715	1.83671	1.1415	1.29918	1.18871	1.59523	2.06352	1.72044	1.29851	1.21952	1.42971	1.00573	1.84654	2.20762	2.1862	1.43222	1.66931	1.21134	1.54605	2.24981	1.52173	2.13366	1.26976	1.98821	1.46658	1.12002	2.28499	1.35127	1.21407	1.83711	1.26491	1.24695	2.93912	1.43476	1.13027	1.3358	1.94726	1.8337	1.20994	1.67066
	26	1.58178	1.2964	1.2967	1.39704	1.44008	1.10144	1.43925	2.39025	1.64419	1.6213	1.1584	1.44623	1.1802	1.5211	1.94572	1.63838	1.31224	1.08624	1.49131	1.13121	1.78979	2.2965	2.02828	1.40829	1.688	1.19764	1.56771	2.3661	1.66115	1.96962	1.22914	2.1417	1.56901	1.22306	2.13538	1.38929	1.23998	1.84491	1.23016	1.31138	2.48491	1.28652	0.986142	1.43243	1.7207	1.90837	1.1584	1.60409
	27	1.62293	1.39832	1.54072	1.45434	1.45453	1.06389	1.5545	2.08492	1.67421	1.48046	0.921808	1.45291	1.24487	1.53963	1.94846	1.82833	1.23669	1.20776	1.46667	1.02612	1.90996	2.08253	2.16681	1.47794	1.72247	1.16886	1.45787	2.33972	1.65066	1.98614	1.28147	1.65914	1.48924	1.10714	2.09525	1.30929	1.19927	1.66549	1.11201	1.24695	2.34312	1.28123	1.10751	1.43243	1.66622	2.09638	1.35094	1.64699
	28	1.56617	1.38517	1.50884	1.51545	1.58324	1.16043	1.23292	2.337	1.69792	1.84168	1.21586	1.38942	1.10192	1.60861	1.93066	1.69765	1.43244	1.19208	1.46174	1.12651	1.57617	2.17844	2.16819	1.35191	1.83191	1.22033	1.62341	2.27678	1.70863	1.96632	1.20848	1.71877	1.46461	1.15807	2.13101	1.36949	1.34733	1.66159	1.25796	1.33791	2.57864	1.43476	0.952007	1.55748	1.60312	1.89104	1.40929	1.9133
	29	1.56192	1.38188	1.46469	1.56702	1.41382	1.41653	1.42075	1.9358	1.8749	2.04383	1.03503	1.24069	1.38273	1.60552	2.08407	1.75539	1.27618	1.19796	1.39521	1.01671	1.97671	2.16601	2.13148	1.42845	1.7177	1.28523	1.56307	2.45003	1.61018	1.92779	1.29317	1.63485	1.37991	1.14168	2.32878	1.34177	1.2733	1.64988	1.26143	1.33033	2.16288	1.19123	0.974763	1.48359	1.7207	1.7977	1.52112	1.7905
	30	1.57398	1.37991	1.39848	1.58421	1.37835	1.29586	1.1945	2.28907	1.80695	1.72403	1.05869	1.40278	1.28232	1.55713	1.95531	1.96813	1.24871	1.14112		1.02298	1.68298	2.17331	2.13218	1.4473	1.66931	1.27762	1.72706	2.46561	1.58869	1.9344	1.27802	1.59565	1.5503	1.22365	2.26164	1.17623	1.35103	1.8098	1.22668	1.46678	2.34312	1.34476	1.16061	1.34149	1.801	1.7737	1.57558	1.64847
	31	1.61441	1.46145	1.41442	1.525	1.4217	1.2382	1.44209	2.3228	1.74849	1.55999	0.931948	1.52477	1.32316	1.70642	1.92655	1.82985	1.16114	1.21168		1.00259	1.6496	2.27461	2.08819	1.41616	1.64439	1.35788	1.64661	2.47161	1.55971	1.9355	1.33724	1.72816	1.48628	1.26229	2.41124	1.30692	1.5361	1.83711	1.36569	1.45162	2.44646	1.25476	1.09234	1.35854	1.454	1.68036	1.26537	1.69434
	32	1.696	1.41871	1.48554	1.66634	1.65942	1.3106	1.25427	2.36895	1.89703	1.80523	1.21755	1.59161	1.3555	1.60964	1.86765	1.89215	1.38608	1.1764		1.11553	1.87324	2.21302	2.13218	1.46713	1.6012	1.28911	1.59092	2.19525	1.60518	1.92008	1.3517	1.986	1.56606	1.3343	2.17771	1.37028	1.46577	2.26226	1.37264	1.38339	2.72764	1.29182	0.92925	1.59159	1.86123	1.92304	1.32177	1.61
	33	1.49097	1.40753	1.41932	1.4849	1.73691	1.36558	1.18739	2.20741	1.83066	1.76877	1.06714	1.2925	1.30614	1.57155	2.26625	1.66726	1.47537	1.3626		0.999457	1.82651	2.17952	2.2617	1.50122	1.66869	1.36162	1.65744	2.22103	1.61718	2.07201	1.31521	1.88883	1.43113	1.34894	2.32148	1.35127	1.57312	1.71619	1.11896	1.43267	2.73485	1.52476	0.989935	1.65411	1.77806	1.90304	1.50556	1.65143
	34	1.7187	1.42068	1.55911	1.65679	1.61739	1.2744	1.24146	2.18611	1.611	1.75717	0.987715	1.50305	1.46612	1.71774	2.0101	1.64902	1.338	1.17052		1.0622	1.94	2.14656	2.14187	1.42156	1.63297	1.31637	1.61567	2.19106	1.48724	2.02027	1.3937	1.99318	1.36711	1.21779	2.15363	1.36711	1.66566	1.95802	1.24058	1.29243	2.51135	1.57771	1.08096	1.40401	1.75799	1.71636	1.5114	1.60705
	35	1.6506	1.46539	1.4463	1.51927	1.56223	1.2449	1.26138	2.06539	1.611	1.67433	1.1077	1.57824	1.14446	1.55713	2.03476	1.94381	1.43759	1.13916		1.24257	2.14361	2.14602	2.00334	1.45172	1.67409	1.26545	1.75181	2.12032	1.5702	2.00816	1.35859	1.78944	1.4331	1.33313	2.53385	1.33464	1.5361	1.7903	1.17803	1.54258	2.66996	1.34476	1.09234	1.66548	1.80961	1.82304	1.32469	1.60557
	36	1.69387	1.49235	1.64863	1.41041	1.47817	1.33474	1.37237	2.08847	1.86542	1.6445	1.09756	1.2925	1.29593	1.49948	1.9197	1.68853	1.24871	1.245		1.26296	1.74306	2.17168	1.84508	1.53055	1.73805	1.28316	1.63888	2.29177	1.61768	1.89917	1.34482	1.95177	1.49317	1.2898	2.8243	1.23959	1.56201	1.7903	1.33441	1.44025	2.64833	1.32888	1.01648	1.84737	1.59452	1.81504	1.41318	1.61888
	37	1.61229	1.42265	1.55666	1.6014	1.46504	1.4286	1.54027	2.40446	1.8275	1.82014	1.21586	1.33093	1.24658	1.46345	1.66629	1.83592	1.34659	1.13328		1.23944	2.00342	2.09658	1.92231	1.46319	1.70939	1.27084	1.42848	2.30016	1.63317	1.96082	1.39784	2.04894	1.52371	1.28571	3.11329	1.26336	1.38804	2.05944	1.48732	1.30759	2.65314	1.41359	1.12268	2.0179	1.79814	1.98171	1.39178	1.59669
	38	1.59526	1.43449	1.58732	1.53646	1.63184	1.36692	1.34391	2.32102	1.66473	1.85328	1.05531	1.44289	1.0849	1.51286	2.04709	1.83744	1.26416	1.15092		1.10455	1.90328	2.28137	1.89252	1.48073	1.70731	1.25451	1.81988	2.35831	1.66165	2.00816	1.35377	1.896	1.48924	1.2295	3.17314	1.24672	1.68416	1.86441	1.35526	1.52363	2.85261	1.30241	0.952007	1.5518	1.76372	1.7377	1.4161	1.55822
	39	1.7187	1.50156	1.46715	1.58994	1.49787	1.28379	1.48193	2.26777	1.83382	1.72238	1.26824	1.46294	1.43889	1.67141	2.08133	1.79794	1.19548	1.24108		1.10141	2.26377	2.22599	1.90568	1.46729	1.64336	1.22988	1.68529	2.21743	1.68864	2.07421	1.46463	1.81981	1.48234	1.17798	3.10819	1.29821	1.57682	1.93852	1.59852	1.18251	2.73004	1.35005	0.9558	1.84737	1.63754	1.90971	1.36164	1.70765
	40	1.67685	1.42331	1.54562	1.61859	1.49525	1.47016		2.07072	1.64419	1.787	1.21248	1.2925	1.19552	1.76201	2.05668	1.6399	1.21265	1.16856		1.02769	1.74306	2.20843	1.83642	1.48974	1.69174	1.26046	1.72551	2.26899	1.65266	2.01586	1.47909	1.97772	1.49908	1.21077	2.49517	1.35919	1.61384	1.68889	1.45951	1.39476	2.64112	1.24946	0.9558	1.52338	1.64041	1.99771	1.6524	1.53603
	41	1.62435	1.28785	1.37027	1.30536	1.38755	1.31195		2.23581	1.62207	1.83174	1.04179	1.37939	1.3589	1.55302	1.94709	1.77362	1.17831	1.098		1.19395	1.76976	2.17898	1.89737	1.48319	1.70731	1.23929	1.49036	2.17547	1.73162	2.00926	1.33449	2.02133	1.43014	1.2658	2.77759	1.43048	1.58052	1.7708	1.46299	1.30001	2.60267	1.30241	1.0089	1.67117	1.75512	1.88437	1.77007	1.69581
	42	1.51509	1.3707	1.48063	1.31873	1.24045	1.43664		2.41866	1.74532	1.81351	1.08742	1.43955	1.22275	1.61685	2.12516	1.59736	1.16285	1.32732		0.880251	1.98005	2.04822	1.92889	1.4527	1.67762	1.15903	1.49809	2.13651	1.67864	2.03458	1.38613	1.81926	1.57689	1.29039	3.10308	1.30217	1.63975	2.14915	1.43519	1.27727	2.87904	1.763	0.807881	1.73369	1.62607	1.7057	1.91593	1.68842
	43	1.61654	1.52852	1.48309	1.59376	1.39412	1.50904		2.40446	1.90809	1.93613	1.28514	1.53145	1.27891	1.52522	2.0101	2.05322	1.338	1.30576		1.03867	1.90662	2.02094	2.03694	1.42894	1.73161	1.21521	1.62031	2.20425	1.63866	2.03458	1.46325	1.82533	1.54341	1.17213	2.81408	1.48671	1.61384	1.99703	1.36916	1.39097	2.83578	1.42947	1.19095	1.60296	1.79527	1.7217	1.54446	1.61296
	44	1.68323	1.3924	1.57996	1.78093	1.44796	1.42994		2.48079	1.85436	1.79694	1.12798	1.4596	1.21084	1.7929	2.22379	1.88911	1.31224	1.08232		1.10298	1.83318	1.89099	2.0314	1.46172	1.70212	1.31858	1.68529	2.21923	1.69763	2.09843	1.46394	1.83637	1.52469	1.23945	3.01623	1.35761	1.7804	1.94242	1.41086	1.56532	2.4032	1.51947	0.952007	1.96106	1.76085	1.79903	1.48125	1.54047
	45	1.85279	1.55022	1.39725	1.41614	1.34158	1.41117		2.25889	1.76113	1.83505	1.02658	1.36936	1.34869	1.69303	2.01147	1.80098	1.34659	1.21168		1.23316	1.45267	2.16223	1.88767	1.52416	1.75653	1.26697	1.49809	2.28457	1.68564	2.02467	1.48735	1.89103	1.40453	1.24414	3.11329	1.43365	1.65085	2.12575	1.64717	1.65629	2.36475	1.40829	1.07338	1.6939	1.7838	1.73637	1.52015	1.62332
	46	1.70097	1.5009	1.43036	1.38749	1.46241	1.25161		1.95888	2.0914	1.8831	1.0401	1.51641	1.1785	1.63538	2.00873	2.04866	1.17487	1.2744		1.07631	1.84654	2.16979	2.09443	1.49564	1.72227	1.20913	1.48108	2.12332	1.64716	1.98174	1.41505	1.72098	1.45279	1.27048	2.96953	1.44236	1.62124	1.86831	1.59157	1.63734	2.36956	1.44535	0.819259	1.52338	1.68916	1.60169	1.70005	1.71801
	47	1.65982	1.46999	1.48431	1.54028	1.23257	1.32938		2.44529	1.91125	1.89802	1.23614	1.57991	1.19382	1.65288	1.89093	1.93014	1.21265	1.22736		1.13278	1.80982	2.12576	1.95625	1.55268	1.66558	1.18505	1.65589	2.13051	1.58919	2.16009	1.47289	1.90705	1.47249	1.24004	3.27093	1.48592	1.58422	1.73569	1.70625	1.47815	2.22056	1.26535	0.970971	1.71664	1.77519	1.62569	1.72533	1.66622
	48	1.77617	1.51208	1.51252	1.50972	1.47554	1.37228		2.18433	1.56518	2.27415	1.26148	1.68519	1.32486	1.59626	1.80601	1.81009	1.07871	1.17248		0.999457	1.69967	2.0874	1.99226	1.40518	1.63567	1.2285	1.68065	2.13351	1.80758	2.10174	1.66638	1.90925	1.43703	1.23828	3.06148	1.50335	1.79521	1.98143	1.60894	1.64492	2.50414	1.4877	0.952007	1.73369	1.95587	1.8737	1.66212	1.68546
	49	1.696	1.48315	1.33594	1.71217	1.44271	1.21675			1.83856	1.79694	1.26993	1.64508	1.01342	1.59523	1.94572	1.82529	1.26588	1.10388		1.20336	1.64293	2.2603	1.99573	1.55005	1.70918	1.19736	1.59865	2.01961	1.86954	2.0632	1.37856	1.71436	1.43408	1.24941	3.38623	1.56037	1.7619	2.18815	1.50817	1.36444	2.18932	1.29182	0.910286	1.24486	1.68916	1.68036	1.70005	1.72984
[truncated: 6 more columns]

## Sheet: Fig. 1c (3)
	Fig. 1c (3) | Quantification of galectin recruitment from confocal microscopy images of HeLa cells expressing the indicated galectin pairs, treated with 10 µM siramesine. t = 0 is the frame detectable galectin recruitment. Temporal resolution is ~2.9 s. N = vesicles.
		Galectin-8–YFP
		Vesicles →
	Frame	1	2	3	4	5	6	7	8	9	10	11	12	13	14	15	16	17	18	19	20	21	22	23	24	25	26	27	28	29	30	31	32	33	34	35	36	37	38	39	40	41	42	43	44	45
	-30	1.02724	0.933049			1.14776	0.541919	1.07563		0.936689		1.0335	0.764307	0.787831	1.07227	0.907707	1.07951	1.02448	1.03957	1.03241		0.938373	0.985675	1.03394	1.0064	1.11161	1.28505		0.912124	0.740644	1.02536	0.914709	1.23013	1.07385	0.874658	0.936258	0.711777	0.838034	1.09296	1.01388	0.862993	0.55963	1.09887	0.836248	1.3725	0.860419
	-29	0.948305	0.930039			1.03824	0.870354	1.12305		0.886269	0.811697	1.12001	0.991788	1.0091	1.14786	0.973853	0.962691	1.06187	1.0076	1.01813	0.995292	1.0386	1.06631	0.956236	0.956195	1.06417	1.05264		0.965069	0.834708	0.96256	0.996088	1.18613	1.02813	1.15499	0.996305	0.953972	0.866616	0.838548	1.10408	0.896002	0.662706	1.20229	1.00017	0.808934	1.04813
	-28	0.972513	0.995254	1.04522	0.888495	0.951178	0.818496	1.06103		1.01906	0.872083	1.04109	0.943897	1.10829	0.956421	1.0694	1.18598	1.05507	1.01922	0.894339	0.931092	0.981892	0.928079	0.99509	1.00796	1.19595	0.820229		1.02616	0.808253	1.03583	0.83333	1.18613	1.03956	0.734492	1.00831	0.911232	0.799925	1.19472	0.901125	0.92626	0.761658	0.995454	0.938146	1.28901	1.1107
	-27	1.06198	0.92101	0.92463	0.82848	1.23482	1.0605	1.06468		0.977876	0.969203	0.975076	0.905984	1.07204	1.06652	1.0155	1.0869	1.00976	1.10641	1.04193	0.909691	1.04783	0.966476	0.939585	1.03934	1.33564	0.897699		0.899906	0.828829	1.06723	0.79264	1.05415	0.936703	1.08491	0.948267	1.01096	0.78087	0.940312	1.01388	0.940013	0.699813	1.01023	0.8584	1.05941	0.910476
	-26	1.02093	0.990237	1.15533	1.03308	0.956795	1.07779	0.935177		1.07446	0.858999	1.07296	1.02372	1.20557	1.08624	0.983652	0.978957	0.990502	1.05991	1.00385	0.995292	0.997718	1.12006	0.986764	1.0315	1.0444	0.923523		1.10761	0.811192	0.993961	0.79264	0.834172	1.14242	1.04987	0.984295	0.854244	0.676069	0.863989	1.12663	0.816231	0.856487	0.951131	0.964728	1.16377	0.897961
	-25	0.997774	0.903954	1.02163	1.09309	0.976453	0.956785	0.971657		1.0496	1.00745	1.04261	0.901993	1.00719	1.09281	0.932205	0.975999	1.03468	0.96401	0.965756	1.14509	0.983211	1.04071	1.10194	0.879325	0.89285	0.923523		1.06689	0.714188	1.0149	0.711261	1.67008	0.890988	1.3302	0.936258	1.02521	0.771343	0.762225	0.788373	0.915257	0.650337	1.025	1.14637	1.12203	0.77282
	-24	0.952515	0.996257	1.10028	1.04126	0.976453	0.991357	0.898697		1.01196	1.02254	0.90982	0.898002	1.24372	1.10432	0.878308	0.961212	1.02675	1.05991	1.03717	1.01669	0.950242	0.986955	0.956236	1.02836	0.874401	0.716935		1.11983	0.687732	0.993961	1.1385	1.05415	1.17671	0.629366	1.08037	0.953972	0.790397	1.1184	0.946226	0.695199	0.835872	0.906809	1.12865	0.955043	1.08567
	-23	1.04935	0.974184	0.893171	0.994885	0.970837	1.20743	0.982602	1.01035	1.06096	1.02707	0.974318	1.0297	0.909909	0.869327	1.00448	0.949382	1.03695	0.998882	0.918144	1.19859	0.926504	1.00487	1.03672	0.94992	0.938974	1.05264		1.25016	0.896438	1.03583	0.955398	1.18613	1.10813	0.734492	1.03233	0.896985	0.942836	0.940312	0.946226	0.824483	0.856487	1.15797	1.07549	0.913298	1.07316
	-22	0.978828	1.0103	1.0426	0.812112	1.06351	1.32844	1.15041	1.01511	1.04108	0.904792	0.935619	1.01972	0.972855	0.877543	0.978752	0.896148	0.967847	0.952386	0.927667	0.856191	1.07948	1.04583	1.03672	1.0864	0.957424	1.25923		1.26645	0.70243	1.08817	0.975743	1.01015	0.982417	0.944742	0.960277	0.982465	0.790397	0.838548	0.833474	0.73921	0.823503	1.06933	0.960297	1.18464	0.998075
	-21	0.932517	1.01432	1.0793	1.04399	0.942753	1.27658	0.880456	1.0396	1.00841	0.891708	1.04185	1.06163	1.07967	0.953135	1.08532	1.01592	1.00523	1.00179	1.02289	1.16649	1.07157	0.994634	1.02007	0.907563	0.94161	0.846053		1.12798	0.855285	0.983494	0.914709	0.878167	1.0967	1.19003	0.912239	0.896985	0.799925	0.711343	0.968776	0.945515	0.877102	0.973293	0.951437	0.892425	1.09819
	-20	0.94199	1.01833	0.992791	1.06308	0.917479	0.956785	0.971657	0.982454	1.03185	0.902276	0.940172	1.08358	0.888927	1.07802	1.05225	1.09873	1.00863	0.975634	1.03241	0.941792	1.11377	1.07015	0.957624	0.986002	0.86254	1.00099		1.28681	1.05811	0.96256	0.914709	0.966157	0.993846	1.08491	0.948267	1.06795	0.790397	0.685902	1.01388	0.876747	0.99667	0.958519	1.03561	1.30988	1.07316
	-19	1.01882	1.05746	0.903657	0.869399	1.01858	1.33708	1.09022	1.01511	1.02048	1.07739	1.0464	1.12349	0.919446	1.02708	1.01917	1.04254	1.13549	1.07444	1.00861	1.08089	0.979255	1.04583	0.985377	0.990708	0.836184	0.897699		1.40492	1.10514	1.02536	0.83333	0.878167	1.10813	0.9097	1.10439	1.0537	0.857089	0.838548	1.05898	0.703451	0.930702	0.951131	1.02675	1.08028	1.17327
	-18	1.02093	1.07351	0.995412	1.08491	0.99892	0.956785	1.05739	0.928025	1.03327	1.09752	0.96673	0.939906	1.14453	1.00243	0.968953	1.06029	0.983706	1.01922	1.01813	1.02739	1.00563	0.963917	1.06863	1.04718	0.836184	1.2334		0.908051	1.15512	0.993961	1.11816	1.36211	0.982417	1.19003	0.852192	1.02521	0.942836	0.609579	1.17173	0.728208	0.926579	0.951131	1.21283	0.829807	1.0231
	-17	1.02619	1.02937	0.856469	1.20494	1.0607	0.853068	0.942473	0.99402	0.992789	1.05727	1.05627	1.14145	0.887019	1.05913	1.01183	1.01297	1.06753	0.966916	1.06098	1.07019	1.03728	1.01639	1.01452	1.02051	0.913936	1.07846	1.04664	0.944705	1.06105	0.96256	0.975743	1.23013	1.0167	0.839617	0.996305	1.03945	1.23818	0.685902	1.08153	0.77497	1.20282	1.0841	1.00017	1.1429	1.1107
	-16	0.96304	1.04943	0.840739	0.932142	0.993303	1.23336	1.08657	1.01783	1.03043	1.33353	0.979629	1.0317	0.955688	0.925199	1.03877	0.941989	1.02448	1.08025	1.08002	0.866891	0.938373	1.01639	0.979826	0.964039	0.979827	1.31087	1.13852	0.952851	1.11102	1.0463	0.83333	0.790176	0.936703	1.08491	1.00831	0.925478	1.15244	0.736784	1.03643	0.8905	0.856487	0.98068	1.2084	0.746316	0.860419
	-15	1.02093	0.964152	1.11863	1.19403	1.07194	0.853068	1.00631	0.938231	0.906863	1.24346	1.00543	0.967843	1.01291	0.953956	1.0841	1.03071	0.999564	0.937855	0.927667	0.898991	1.06497	0.957517	1.05476	0.904425	0.894168	1.02682	0.899645	0.826597	0.993443	1.09863	1.03678	1.09814	0.833844	1.11995	1.02032	1.06795	1.19055	0.863989	0.946226	1.0968	1.14098	1.06933	1.02232	0.725443	0.935504
	-14	1.07566	0.928033	1.00066	1.15311	0.866929	1.13829	0.889576	1.0328	0.984268	1.30938	0.983423	0.947888	0.934706	1.03612	0.995901	1.04846	0.928201	0.917513	0.994323	1.09159	0.927823	1.03687	0.940973	1.02051	1.0813	1.07846	0.91802	0.789943	1.02872	0.899757	0.955398	1.23013	1.02813	0.734492	1.09238	1.0537	1.01905	0.711343	0.923676	1.14907	1.31826	1.06194	1.1508	0.767189	1.24836
	-13	1.01882	1.01733	0.911522	0.880311	0.990495	0.904927	1.05009	1.01171	1.0496	1.12017	1.05627	1.00975	0.96141	0.962994	0.999576	1.01888	0.971245	0.946573	0.999084	0.834791	0.950242	0.907601	0.954849	1.02993	0.991688	1.10429	0.862895	0.773652	1.25212	0.941626	1.19953	0.834172	0.890988	1.22508	0.864202	1.16767	1.42873	0.88943	0.991327	1.24259	1.05027	0.914196	0.986879	0.788062	1.01059
	-12	0.934622	0.952112	0.866955	0.883039	1.04947	1.31979	0.896873	1.03348	1.01409	1.0633	1.15567	1.02172	0.990022	0.934237	1.01428	0.936074	0.958785	0.940761	1.09431	0.995292	1.04783	0.977996	0.99509	1.07699	1.05626	1.00099	1.02827	0.912124	1.31679	1.03583	0.996088	0.922162	0.879559	0.9097	1.1164	1.06795	1.33346	1.16928	1.17173	0.981274	1.18221	1.17274	1.06219	0.913298	0.935504
	-11	1.00093	1.02736	1.08192	1.11219	1.02139	0.783924	0.971657	0.942313	0.927457	0.84189	1.04868	0.971833	0.938521	0.986	1.00203	0.980435	1.03241	1.03666	1.01337	1.03809	0.962111	1.02663	0.979826	1.01581	0.987734	1.10429	0.936395	0.924342	1.11396	0.899757	0.935053	1.05415	0.845273	0.9097	1.10439	0.896985	1.37157	1.29649	1.08153	1.14632	1.16159	0.892035	1.03118	1.16377	1.06065
	-10	0.95041	1.03037	1.00328	1.15856	1.02419	0.697494	0.8914	1.08383	0.950181	0.827297	0.99177	1.05165	0.936613	0.952313	1.0204	0.946425	0.908944	0.995976	0.999084	0.898991	0.971342	0.9204	0.963175	1.03463	1.18145	1.02682	0.973144	0.846961	1.17275	1.00443	1.17919	0.878167	1.02813	0.664408	0.996305	0.996712	1.32393	1.34737	0.946226	1.44064	1.05439	0.862486	0.955867	0.85068	1.01059
	-9	0.971461	1.09057	1.16057	0.823024	0.909054	1.12965	1.06468	1.00967	0.970775	0.836355	0.969765	1.04167	0.949966	0.941631	0.880758	1.00114	0.938396	1.05991	1.01337	0.963192	0.972661	0.986955	0.977051	0.97502	1.02068	0.871876	0.991519	0.818452	1.24624	0.931159	1.42333	1.05415	0.982417	1.01483	1.00831	1.01096	1.30488	1.22016	1.05898	1.34987	1.19045	0.92897	0.86283	1.01766	0.835391
	-8	1.04408	0.957128	1.22087	0.874855	1.01858	0.835782	0.926057	1.01511	1.01977	0.867554	1.00922	1.05963	0.997652	0.898084	1.08655	0.918329	0.965582	0.937855	0.98004	1.02739	0.981892	0.981835	1.00758	1.03777	1.01145	0.794406	1.08339	0.960996	1.29033	1.0149	1.01643	0.658191	0.95956	1.22508	0.996305	1.19617	1	1.50001	0.901125	1.25635	1.33476	1.025	0.978019	0.725443	0.872933
	-7	0.991458	0.967161	0.953467	1.03035	1.027	1.00864	0.905993	0.913057	0.971485	1.01097	0.89692	0.921947	1.03771	1.02626	0.976302	0.956776	0.947458	0.981446	0.999084	0.898991	0.972661	1.00231	0.989539	1.02365	1.0958	0.97517	1.10177	0.965069	1.23448	1.00443	0.996088	0.746181	1.0167	1.01483	0.984295	1.02521	0.990473	1.60178	0.923676	1.24809	1.32651	0.803389	1.00017	1.03853	0.835391
	-6	1.06408	0.982211	0.7752	1.00852	0.821996	0.723423	0.922409	1.03076	1.06664	0.936494	0.850633	1.06362	0.986208	0.953956	1.03142	0.981914	0.940661	0.955292	0.951473	1.08089	1.03596	0.911441	0.983989	0.948351	0.927114	1.00099	1.02827	0.899906	1.1316	1.0149	1.3216	0.438214	0.936703	1.15499	1.12841	1.16767	0.895199	1.37281	0.946226	1.22334	1.43371	1.03239	0.871691	1.08028	1.1107
	-5	1.01461	1.18688	1.05571	0.992157	0.951178	1.13829	1.18324	0.986536	0.963674	1.1096	0.896161	1.08158	1.06251	1.03612	0.988552	0.931638	0.975777	0.96401	0.965756	1.07019	1.02277	1.03815	1.0839	1.0315	0.966649	0.716935	0.991519	1.04245	0.849406	0.96256	1.24022	0.5702	1.08528	1.19003	0.984295	1.03945	1.1048	1.16928	1.10408	1.33062	1.31002	0.921583	0.734351	1.05941	1.04813
	-4	0.95462	1.11063	1.12649	0.975789	1.10844	1.03457	0.933353	1.06001	0.962964	1.01198	0.950795	1.06362	0.936613	1.0049	1.05347	0.989308	0.955387	0.917513	0.894339	1.03809	0.933098	0.974156	0.953461	1.03306	0.894168	1.00099	0.88127	0.89176	0.984624	0.96256	0.914709	1.05415	0.993846	0.9097	0.924248	1.21041	1.09527	1.5509	1.01388	1.14082	1.21931	0.973293	0.765363	1.20552	1.1107
	-3	0.969355	1.18287	0.95871	0.833936	0.962412	0.662921	1.12852	0.978372	0.99563	1.19766	0.86505	1.03968	1.03389	1.03119	1.04612	1.09282	0.891953	0.990164	0.875294	1.13439	0.97398	1.04839	0.979826	1.02993	0.886261	1.13011	0.84452	0.875469	1.02284	1.0149	1.05712	0.834172	1.02813	1.26012	0.996305	1.29589	0.952363	1.22016	1.21683	1.2646	1.50792	1.06933	1.01346	1.3725	1.01059
	-2	1.04198	1.17284	0.754227	0.93487	0.903437	1.05186	1.04462	0.964084	1.03327	1.11665	0.987217	1.06163	0.974763	1.02873	0.967728	0.937553	1.02902	0.961104	0.94195	1.25209	1.04256	0.931919	0.974276	0.981295	0.964013	0.613642	1.12014	0.806234	1.08163	1.11957	1.03678	0.966157	0.902416	0.594325	0.996305	1.22466	0.895199	1.80531	1.48744	1.17658	1.47082	0.921583	0.973588	2.39526	1.13573
	-1	1.02409	1.29424	1.09241	0.953966	0.855695	0.982714	1.19054	1.1022	1.11493	1.18156	0.908302	1.43877	1.04152	1.01394	0.964053	1.10021	1.01542	1.20812	0.999084	1.33769	1.03992	0.954957	1.16993	1.1319	0.842773	1.13011	1.61627	0.920269	1.20215	1.28704	1.15885	2.11003	0.890988	1.54045	1.20046	1.42412	1.13338	2.1106	1.82569	1.70471	1.40897	1.36481	1.03118	2.2909	1.23584
	0	1.73349	2.14503	1.28903	1.50501	1.41736	2.47796	1.23067	1.12057	1.19589	1.47644	1.0502	1.96557	2.07728	1.20127	0.979977	1.24217	1.22045	1.6324	1.01337	1.5089	1.37884	1.27877	1.59038	1.39859	1.07735	6.6305	2.59014	1.01801	1.2433	1.69526	2.88815	4.61776	1.64528	3.4327	1.81294	2.84879	1.40968	2.89927	2.412	1.47365	1.28116	1.66029	1.10207	2.95883	1.76144
	1	1.81032	2.82928	1.50924	1.46409	2.41151	3.42005	1.165	1.16343	1.1966	1.5011	1.32261	2.1711	2.06393	1.03694	0.967728	1.39152	1.45153	2.23686	0.956234	1.434	1.41708	1.36453	1.52933	1.58998	1.09711	8.90297	3.03113	1.0791	1.3844	1.97787	4.5971	12.009	3.4053	6.90183	2.05313	4.3732	1.47637	3.40809	2.93066	1.61394	1.5038	2.25126	1.16409	3.58501	2.19944
	2	2.1345	3.49647	1.7347	2.17063	2.97879	4.22385	1.43131	1.24983	1.20654	1.60124	1.29605	2.21899	2.17074	1.21442	0.951804	1.5113	1.3847	2.48387	0.8991	1.5624	1.2918	1.31461	1.59038	1.61351	1.15246	11.3304	3.54563	1.07503	1.63132	2.05114	6.1433	8.75332	4.14817	8.58384	2.56953	4.88609	1.63834	4.01867	3.53952	1.54242	1.61924	2.5763	1.31915	4.33643	1.96167
	3	2.18817	3.82154	1.94442	2.26884	3.19222	4.78565	1.4532	1.38046	1.2527	1.96808	1.42277	2.40257	2.14976	1.11253	0.975077	1.49947	1.3881	2.60302	0.956234	1.5517	1.39598	1.24677	1.54459	1.71548	1.18014	13.9127	3.98663	1.29496	1.62544	2.28141	7.01812	8.53334	5.14247	10.8615	3.10996	5.68391	2.19092	5.18896	4.12583	1.51216	1.28116	2.90133	1.32358	5.5053	2.16189
	4	2.07555	3.46737	1.77664	2.31522	3.80724	5.8401	1.58271	1.23759	1.3159	2.12861	1.45919	2.67395	2.07537	1.18237	1.01917	1.51573	1.43341	2.74542	1.05146	1.8299	1.45005	1.24038	1.4766	1.58527	1.42789	13.8611	3.98663	1.42528	1.85766	2.56403	7.62847	8.53334	5.21104	12.8239	3.78248	5.95459	2.20045	5.36704	4.37389	1.6717	1.33888	3.65481	1.28814	5.92275	2.34961
	5	2.24396	3.70816	1.61673	2.45434	3.48709	5.96975	1.6885	1.36686	1.24489	2.03702	1.4903	2.5662	2.08682	1.10432	0.975077	1.5941	1.52743	2.98371	1.09907	1.7764	1.4039	1.29285	1.43635	1.65901	1.60448	16.3659	4.48275	1.38456	1.7783	2.38609	8.38122	9.58923	6.4682	12.5085	4.10674	6.15405	2.35289	6.79174	5.0955	1.76523	1.61512	3.79517	1.46092	5.58879	2.76257
	6	2.33237	4.20078	1.93918	2.39705	3.2877	5.10545	1.66114	1.42877	1.22216	2.30423	1.43794	2.6959	2.6438	1.15772	0.979977	1.69909	1.57387	3.28303	1.00385	1.7764	1.35774	1.33125	1.42803	1.76882	1.33696	16.0302	4.90538	1.50674	1.86942	2.49076	9.27639	8.84131	7.00535	12.6136	3.9386	6.79515	2.391	7.12247	5.25335	1.6717	1.63161	4.47478	1.86408	6.11061	2.77509
	7	2.14713	3.84662	2.05191	2.60438	3.89149	5.80553	1.65202	1.47503	1.30596	2.19403	1.55935	2.84756	2.75824	1.13225	1.00203	1.5734	1.64297	3.53005	1.00385	1.9476	1.36433	1.33765	1.60426	1.72646	1.46611	16.1852	4.92375	1.36012	2.17513	2.39655	9.86639	8.0054	7.07392	13.9102	4.59912	7.50749	2.7721	7.12247	5.97497	1.71847	1.85426	4.49694	1.79763	5.52617	3.00034
	8	2.09345	4.0533	1.92083	2.82261	3.98136	6.08211	1.75964	1.35665	1.21648	2.1578	1.58136	2.80565	2.88604	1.14376	0.994676	1.56157	1.48325	3.44577	1.05622	1.7443	1.49225	1.30949	1.57512	1.76568	1.48192	17.0115	5.12587	1.44972	2.17513	2.7001	9.70363	7.9614	6.4682	15.417	4.46702	7.29379	2.76257	7.42776	6.53873	1.56718	1.90373	4.61514	1.94383	7.00814	2.64995
	9	2.08082	4.12754	2.12531	2.84444	4.24253	5.36474	1.50792	1.35461	1.18098	2.21969	1.57908	2.90343	2.88795	1.12979	1.07185	1.48468	1.63277	3.4574	0.922906	1.8727	1.42236	1.42468	1.70694	1.94609	1.71254	16.0561	5.73225	1.47823	2.05461	2.64776	10.4971	8.57734	7.83964	14.5409	4.55108	7.19406	2.2862	7.93658	7.14759	1.60294	2.1305	4.65946	2.09003	6.86203	2.67497
	10	2.21975	4.56498	2.38747	3.02994	3.85498	5.51167	2.05513	1.37978	1.25696	2.20963	1.6193	2.83758	2.49883	1.1643	1.04735	1.59115	1.52743	3.65501	1.01813	1.9904	1.26543	1.4298	1.59454	1.87079	1.60184	15.9786	5.75062	1.47416	2.20747	2.53263	10.0902	9.14927	7.65678	16.0828	5.01945	7.15132	2.81973	8.47084	6.08772	1.90001	2.25419	4.67423	2.13876	6.82028	3.45085
	11	2.41447	4.22586	1.89461	3.45004	3.91677	5.0968	1.66296	1.43557	1.33579	2.14371	1.53355	3.17082	3.36482	1.09199	1.03755	1.53052	1.44247	3.66663	1.05622	2.0546	1.33928	1.50915	1.80546	2.06375	1.80874	17.7346	5.2545	1.4375	2.27507	2.45936	11.2295	8.62133	6.19391	13.5948	5.2116	7.52174	3.11508	9.20863	6.47107	1.47915	2.21296	5.30214	2.19636	6.56981	2.97531
	12	2.26922	4.56999	2.21444	3.48824	3.80443	6.8427	1.58635	1.39679	1.25057	1.98519	1.51382	3.26461	3.25228	0.989287	1.10124	1.67987	1.65203	3.79159	1.02765	2.1081	1.39203	1.42084	1.90815	1.96021	1.49642	18.1736	6.72449	1.3479	2.34562	2.32328	11.2295	7.52145	7.47392	15.5221	5.04347	7.89216	2.9817	9.76833	6.87698	1.8505	2.0769	5.31691	2.16978	7.38384	3.25063
	13	2.4092	4.56598	2.09647	3.78831	4.82385	5.90061	1.65567	1.39339	1.29389	1.99224	1.54418	3.03912	3.15309	1.07063	0.987327	1.72867	1.68715	4.00373	1.06098	1.9048	1.38807	1.48228	1.98863	1.88805	1.64006	17.7346	6.44887	1.42528	2.28977	2.44889	11.2702	8.62133	6.81106	15.3469	4.92337	8.23408	3.36279	8.67437	7.01228	1.93577	2.32428	5.74537	2.2761	7.73868	3.3132
	14	2.50393	4.49976	1.85005	3.74466	4.54583	6.9032	1.88185	1.38182	1.31874	2.04608	1.40683	2.82561	4.08203	1.11253	0.993451	1.66952	1.53536	4.25075	1.00861	2.1188	1.33268	1.49636	1.7791	2.07787	1.9089	17.3731	6.79799	1.40492	2.32211	2.44889	11.494	11.437	6.77677	16.3631	5.23562	8.56176	3.68673	10.3789	7.50839	1.86701	2.36551	5.4942	2.1299	7.65519	3.41331
	15	2.82705	4.5419	2.34028	3.81286	4.43631	6.17718	2.19375	1.43353	1.28182	2.41041	1.60564	3.23866	3.35147	1.04352	0.976302	1.75233	1.63164	3.85262	0.975279	1.969	1.45928	1.46436	1.84987	1.88491	1.65587	19.2582	7.31249	1.77961	2.37208	2.38609	11.4126	11.0851	6.79963	15.3469	5.63193	8.19134	3.53429	9.89554	7.23779	1.834	2.12225	5.56808	2.54635	6.8829	3.47588
	16	2.75022	4.75159	2.35077	4.47576	4.84913	6.73898	1.7268	1.43489	1.1547	2.35606	1.34537	2.95332		1.11664	0.954254	1.7124	1.67469	4.28853	0.918144	1.8834	1.40785	1.58851	2.03442	1.89903	1.89704	18.4576	8.02911	1.89772	2.26332	2.31282	11.8602	12.1849	6.83392	15.7674	5.35571	8.71847	2.80068	10.0736	8.27511	1.94678	2.32016	5.70843	2.41787	6.6533	3.60102
	17	2.81021	4.2078	2.14366	3.91652	4.64412	6.59205	1.71951	1.42469	1.35638	2.37317	1.50927	3.01517		1.05666	0.979977	1.76859	1.57274	4.57041	1.00861	2.3221	1.38148	1.63203	2.09409	2.13748	1.91417	18.5868	7.75349	1.53932	2.40441	2.30235	12.0433	9.36925	6.7882	18.0801	5.74001	8.84669	3.5724	9.66657	8.0496	2.46941	2.60465	5.71582	2.63496	8.28137	3.55097
	18	2.68391	4.61915	2.62341	3.78831	4.86879	6.07347	1.68667	1.26412	1.18524	2.29668	1.42125	3.12692		1.08295	0.992226	1.69614	1.67695	5.46838	0.975279	2.1616	1.34323	1.41956	2.27725	2.01355	1.79425	19.9038	7.77186	1.36012	2.55139	2.68963	11.4329	8.31336	6.99392	17.7648	5.57188	7.62147	3.5724	9.81922	7.9143	2.31262	2.27068	5.84879	2.38243	8.30224	3.61354
	19	2.7839	4.2369	2.3665	4.09657	4.96708	6.8427	1.8709	1.48728	1.16464	2.00884	1.53431	3.59785		1.05173	1.03632	1.61333	1.3813	5.43932	1.17049	1.8727	1.43818	1.52835	2.25783	2.09983	2.01828	18.3543	8.45173	1.59634	2.619	2.62683	11.5753	7.74143	5.81676	19.3066	5.53585	8.09161	3.64862	10.9641	7.39564	2.06781	2.37376	6.49885	2.78559	8.01003	3.51342
	20	2.91441	4.34225	2.40582	4.85221	4.93619	7.90579	1.84719	1.49136	1.20796	2.22321	1.46147	3.95104		1.12404	0.972628	1.67691	1.5229	5.79095	1.05622	2.3756	1.23641	1.54755	2.36329	2.3226	2.01959	19.6972	8.80086	1.44157	2.81889	2.6373	10.9447	7.0815	6.11391	18.3955	5.41576	8.04887	3.65814	11.4474	7.19269	2.4144	2.35726	6.2994	2.90078	7.73868	3.65108
	21	3.00598	4.52785	2.66011	5.26413	4.64693	7.96629	1.86908	1.34985	1.21435	2.04407	1.51989	3.51803		1.13554	1.02652	1.61776	1.49344	5.79967	1.07526	2.1295	1.4672	1.67042	2.34525	2.37123	1.72835	19.8005	7.84536	1.37641	2.75716	2.61636	10.7819	8.57734	6.5482	15.2067	5.4638	8.76121	3.77247	10.786	7.80155	2.32913	2.43148	5.98914	2.92293	9.34588	3.81376
	22	2.83758	4.37937	2.70992	5.34052	5.49785	7.44771	2.0989	1.36141	1.24205	2.14773	1.42201	3.50206		1.15362	0.955479	1.59558	1.58633	5.67181	1.12287	2.2579	1.23641	1.55651	2.35912	2.14219	1.92866	19.1807	8.21286	1.38456	2.77185	2.46982	12.674	7.9614	6.74249	17.134	5.00744	8.51902	3.44854	10.6588	8.47806	1.89176	2.17173	6.07779	2.57737	8.99104	3.61354
	23	2.76601	4.3904	2.40582	6.52445	5.77868	6.16854	1.9238	1.47163	1.16393	2.16333	1.37041	3.72955		1.07967	0.987327	1.55714	1.60899	5.65437	1.14668	2.2365	1.33005	1.73826	2.3508	2.15788	1.81138	19.2065	8.67223	1.53525	2.67191	2.48029	12.0433	7.34547	6.8682	18.4306	5.78805	8.93217	3.73436	12.287	8.20746	2.0238	2.38613	6.86821	2.55521	8.53184	2.97531
	24	3.35331	4.34225	2.60244	6.16436	5.90787	6.47969	1.75234	1.55055	1.25128	2.37367	1.40228	4.14659		1.15772	0.992226	1.68578	1.65543	5.75899	1.06574	2.2258	1.49621	1.74722	2.34802	2.12964	1.58866	19.9554	8.61711	1.37641	2.70718	2.39655	12.3484	8.75332	5.97676	19.4468	6.01623	9.08889	3.37232	11.6764	8.72611	2.39514	2.39437	6.84605	2.44446	8.40661	4.06405
	25	3.46172	4.47568	2.99567	6.23529	5.32654	6.83405	1.93474	1.4485	1.32371	2.39682	1.51534	3.74152		1.12404	0.962828	1.59854	1.71886	6.17165	0.956234	2.2793	1.46456	1.77665	2.55617	2.2724	1.73494	19.6713	9.03973	1.59226	2.64251	2.45936	11.6364	7.12549	6.85677	20.2177	5.37973	9.04615	3.62003	10.4044	8.50061	2.48317	2.52218	7.13414	2.53306	7.5717	4.03902
	26	3.30174	4.75059	2.59719	6.21346	5.77026	8.35523	1.79976	1.41448	1.22074	2.2519	1.32488	4.17453		1.11336	0.977527	1.61037	1.55008	5.98275	1.02289	2.1081	1.51863	1.77537	2.80733	2.32888	1.72967	20.3428	9.92173	1.47416	2.66603	2.39655	13.1419	5.36568	7.17678	18.3955	6.25642	9.74424	3.87727	11.7782	8.27511	2.63171	2.47683	6.77956	3.05584	8.40661	4.22673
	27	2.9502	4.77667	2.69681	6.3444	6.09602	8.24287	1.88732	1.54307	1.27613	2.57899	1.42049	3.68365		1.17909	1.04857	2.00371	1.43341	6.1019	1.0705	2.3221	1.45005	1.64738	2.66995	2.19867	1.63611	21.1691	9.53585	1.51488	2.49554	2.78384	12.3281	3.78185	7.73678	18.8511	6.12431	9.25985	3.62003	11.3966	8.32021	2.58494	2.27893	7.48134	2.63053	7.82217	3.80125
	28	3.09124	4.59608	2.55001	6.51899	6.14938	6.31547	2.12626	1.38591	1.22927	2.53672	1.47892	3.71757		1.12979	1.12819	1.67248	1.54329	6.29951	1.09907	2.0974	1.34587	1.53859	2.49372	2.39006	1.67432	20.3944	10.1973	1.60041	2.48378	2.41749	12.3078	2.85795	6.60534	18.9562	5.93216	8.91793	3.82964	10.6079	8.63591	2.74999	2.25831	6.83866	2.86091	8.05177	4.36439
	29	3.34174	4.6633	2.77808	7.01275	6.73632	8.78738	1.97487	1.4553	1.1547	2.43557	1.37345	4.06279		1.10432	1.0743	1.68874	1.575	6.40703	0.999084	2.2365	1.46852	1.79457	2.83786	2.28652	1.71649	20.4719	10.2341	1.65743	2.36914	2.33375	12.0433	3.47389	7.35964	16.7135	6.41254	9.11738	3.98207	10.8623	8.79377	2.37864	2.2748	6.49146	2.77673	9.1789	3.58851
	30	3.33753	4.65126	2.88819	7.18189	6.55097	6.20311	1.97487	1.5179	1.28039	2.16685	1.56466	4.07875		1.15608	0.927305	1.60593	1.5093	6.40703	1.00861	2.0118	1.35115	1.93408	2.64914	2.18925	1.62688	20.8076	10.7853	1.60041	2.39266	2.15581	12.8164	2.63798	7.27964	17.4143	6.35249	8.8182	4.5823	11.4474	9.69578	2.50242	2.3284	7.06027	2.89635	9.13715	3.76371
	31	3.19754	4.70443	2.58409	6.78088	6.71947	8.29473	1.72133	1.4104	1.33366	2.30574	1.59957	4.3182		1.13636	0.919956	1.99188	1.52063	6.7267	0.994323	1.8941	1.39994	1.88289	2.87532	2.42143	2.06045	19.5939	10.1239	1.54746	2.54551	2.39655	12.5722	2.90195	7.11963	15.9776	5.83609	8.71847	4.40128	10.8877	8.0045	2.5987	2.27068	6.96424	2.68369	8.86581	4.0265
	32	3.23648	4.47167	2.7073	7.94844	6.75598	7.47364	2.07154	1.38795	1.2108	2.13012	1.59274	4.25435		1.2062	1.03142	1.73606	1.61805	6.49712	1.05146	1.9583	1.61358	1.86625	2.82398	2.30534	1.81928	20.885	10.62	1.42121	2.49848	2.43842	12.4095	5.1897	7.33678	15.8024	6.14833	9.37382	4.99198	10.8369	8.77122	2.54368	2.3449	7.56998	3.01597	10.2643	3.62605
	33	3.41225	4.75259	2.89868	8.22397	6.88797	7.97494	2.02594	1.4553	1.23353	2.33694	1.59502	4.06279		1.15362	0.970178	1.89133	1.65203	6.99406	1.00861	2.1402	1.49489	1.66914	2.84757	2.58302	1.79952	20.5493	10.7486	1.68594	2.39266	2.30235	12.9384	3.73786	7.57678	16.7836	5.94417	9.04615	5.01103	10.557	8.59081	2.68122	2.33253	7.65863	3.2109	8.97017	4.18919
	34	3.03335	5.09472	3.20278	7.82296	6.18308	8.19101	2.06607	1.39407	1.27471	2.51759	1.57529	3.89118		1.1832	0.971403	1.949	1.77663	6.79645	1.02289	2.5575	1.41972	1.88417	2.80039	2.31476	1.72704	21.9955	10.6383	1.56783	2.46026	2.71057	12.5926	3.29791	6.59391	18.4656	5.83609	9.61602	4.63946	9.81922	9.06437	2.7995	2.20471	7.83592	3.21976	9.11628	3.93891
	35	2.99019	4.84991	2.95373	7.90479	6.24206	7.39585	2.25395	1.36482	1.23992	2.37015	1.51307	4.0568		1.17498	0.999576	1.80556	1.61918	6.62499	1.03717	1.8834	1.38543	1.68962	3.14452	2.30848	1.56626	20.7559	10.5097	1.49045	2.8571	2.50122	12.0433	3.07793	7.05106	19.9724	5.69198	8.73272	4.99198	9.97186	8.88397	2.51618	2.13462	7.46656	3.21533	8.63621	3.91388
	36	2.9102	5.17799	3.1451	7.24736	6.93852	7.586	2.08431	1.39883	1.34147	2.26045	1.57149	4.11666		1.23578	1.06205	1.82183	1.64523	7.35731	0.970517	2.397	1.4395	1.74338	3.05988	2.32574	1.82324	20.2911	10.6016	1.45787	2.78949	2.35468	11.1684	3.07793	6.99392	18.2904	6.29245	9.28834	4.25837	9.9973	9.47028	2.90678	2.10164	7.03072	3.62292	9.34588	4.32684
	37	2.87021	5.12682	2.70206	7.98936	6.97222	9.14175	2.01865	1.4519	1.28963	2.22623	1.54949	4.24437		1.16676	0.981202	1.78634	1.5229	6.95047	0.932428	2.4719	1.36038	1.9456	2.89197	2.38849	1.63347	22.0987	11.7041	1.71037	2.76597	2.41749	11.9212	3.51788	7.13106	18.2203	5.86011	8.88943	4.29648	9.76833	9.15457	2.68122	1.95733	7.62908	3.95077	9.34588	4.12662
	38	2.75653	4.88904	2.54214	7.7002	6.96941	8.42437	2.13721	1.44918	1.17174	1.96758	1.62081	3.8393		1.19716	1.02285	1.65917	1.60219	6.90106	0.946711	2.3542	1.38148	1.952	2.93776	2.44653	1.6137	21.6339	10.7486	1.94659	2.57785	2.39655	11.6974	3.78185	7.35964	18.3605	5.8481	8.97491	4.53466	10.4807	9.31242	2.78575	2.08927	7.98366	4.63747	9.65897	4.1141
	39	3.18281	5.03352	2.85935	8.63316	6.18589	8.71824	1.9238	1.50701	1.21364	2.21768	1.57756	4.51376		1.31219	0.968953	1.79965	1.62031	7.1568	1.02765	2.1509	1.55951	2.09023	2.85728	2.64891	1.88254	21.479	10.473	1.79997	2.60724	2.37562	11.9619	3.95783	6.95963	17.099	5.96819	9.00341	4.18215	9.92098	9.31242	2.83251	2.53455	8.35302	4.31405	9.67984	4.38942
	40	3.34174	5.18401	3.10316	8.24306	6.42179	9.10717	1.94933	1.42945	1.16606	2.1739	1.70732	4.1865		1.49296	1.00448	1.74789	1.5229	6.67439	1.00861	2.3863	1.46324	2.10431	3.05988	2.37908	1.83642	22.2537	10.9507	1.90586	2.58372	2.42795	11.555	3.78185	6.82249	17.7648	6.96497	8.98916	4.02018	10.0991	8.99672	2.66747	2.1841	7.31882	3.93305	8.30224	4.26427
	41	3.37963	5.0285	3.20016	7.73566	6.75317	9.6344	1.88549	1.25664	1.43023	2.05111	1.57377	4.00492		1.36396	1.11839	1.9904	1.54895	6.77901	1.01337	2.3649	1.46983	1.82017	3.06681	2.58459	1.82192	20.9367	10.7302	1.92215	2.34562	2.43842	10.7819	3.73786	7.71393	15.9426	6.26843	8.93217	5.20158	10.4044	9.15457	3.04982	2.34902	7.99843	4.55329	9.74246	4.0265
	42	3.11965	5.15993	3.12675	8.60042	6.82619	8.64909	1.88732	1.31719	1.3159	2.2217	1.51155	4.13063		1.44777	1.03755	1.92238	1.5195	7.73219	1.08479	1.8406	1.42236	1.85857	3.0127	2.88108	1.9458	21.8147	11.2631	1.99953	2.35444	2.56403	12.3078	4.83774	7.23392	19.622	6.44857	9.67301	5.16347	9.92098	9.04182	2.97005	2.41086	8.03537	4.84126	10.3269	4.3769
	43	3.0544	5.05458	3.12151	8.88413	6.53693	7.09334	1.89644	1.37162	1.27613	2.14874	1.48651	4.1446		1.38368	1.06205	1.84253	1.47532	7.305	1.02765	2.2579	1.47775	1.90848	3.2361	2.55478	2.07099	22.7185	11.5571	1.91808	2.50142	2.39655	11.8398	3.95783	7.34821	15.3819	6.47259	9.21711	3.85822	10.2263	9.01927	3.50644	2.32428	8.07969	3.75583	9.74246	4.71478
	44	3.0986	5.06562	3.27094	8.79138	7.14072	8.92567	1.77605	1.30018	1.23495	2.22623	1.68987	3.77744		1.49378	0.992226	1.76416	1.65769	6.84875	1.11811	2.2579	1.51335	1.88033	3.16395	2.69126	1.88254	21.0658	11.4468	2.03619	2.37502	2.59543	11.1074	5.76164	6.91392	19.1664	6.02824	9.14587	3.65814	10.557	9.24477	3.46242	2.25007	8.70021	3.97292	9.47112	4.40193
	45	3.21122	4.73554	3.08743	8.4913	6.11849	9.20225	1.66479	1.32127	1.44728	2.30171	1.54949	3.98895		1.29412	1.06205	1.82183	1.64297	7.00859	0.965756	1.862	1.40522	1.91872	3.18199	2.76656	1.98665	21.1175	11.6673	1.93844	2.31917	2.6373	12.1857	5.2337	7.33678	16.6785	6.08829	8.74696	3.69625	10.3026	9.76343	3.32489	1.87075	8.66327	3.77355	9.93032	4.25176
	46	3.1807	4.69641	3.05859	8.86231	7.46368	8.78738	2.05148	1.39407	1.34431	2.28159	1.47057	4.11267		1.40093	0.981202	1.86619	1.703	6.02925	1.0467	2.0546	1.47379	1.79073	3.31797	2.66302	1.95107	21.918	11.796	2.12172	2.31623	2.57449	12.4095	4.96973	7.46249	16.9938	6.59268	8.77546	3.15319	10.0482	8.77122	3.1956	2.08102	8.61895	3.60963	8.84494	4.33936
	47	3.53119	5.15391	3.05597	8.79138	7.08455	8.35523	2.04054	1.37978	1.36774	2.24837	1.6155	4.34215		1.31466	1.12574	1.85436	1.61691	6.71217	0.946711	2.0439	1.52259	1.74338	3.4276	2.78382	1.87332		11.2631	2.362	2.25744	2.61636	12.0433	5.40968	8.31965	16.3981	5.35571	8.74696	3.31516	9.97186	9.01927	3.61371	2.1305	8.19789	3.9552	9.61723	4.4645
	48	3.54171	5.15692	2.88819	8.70136	7.41313	8.25151	1.92562	1.37434	1.37839	2.0179	1.67014	4.11267		1.30973	0.977527	1.91203	1.61578	7.12773	0.913383	2.1723	1.35378	1.80865	3.28328	2.61125	2.08021		11.9613	2.20317	2.15455	2.48029	12.4298	5.98162	8.05679	15.1016	5.92015	8.76121	3.68673	10.4552	9.44773	3.62747	2.12638	8.50076	3.809	9.24152	4.22673
	49	3.3691	4.97131	3.16608	8.64407	6.91324	10.2308	1.86361	1.36686	1.38123	2.50199	1.5806	4.38405		1.2629	0.953029	1.8721	1.62484	7.40672	1.10383	2.0332	1.61094	1.83681	3.11677	2.68342	2.12897			2.3335	2.73364	2.42795	11.8602	5.10171	8.7768	17.6947	6.06427	8.88943	4.95387	10.3535	9.62813	3.45967	2.36963	8.54508	3.91089	9.01192	4.82741
		Galectin-3–mCherry
		Vesicles →
	Frame	1	2	3	4	5	6	7	8	9	10	11	12	13	14	15	16	17	18	19	20	21	22	23	24	25	26	27	28	29	30	31	32	33	34	35	36	37	38	39	40	41	42	43	44	45
	-30	1.08209	0.925587			1.16998	1.05999	1.06858		0.935238		1.03389	0.966938	0.991082	1.14361	1.02247	1.04375	1.00572	1.07501	1.04954	-0.00782558	1.03549	0.998319	0.922074	0.982774	1.21478	1.08164		1.02799	0.940686	0.935992	1.02822	0.948046	0.979049	1.09115	1.00198	1.00676	0.789126	1.00102	0.896812	1.14441	0.954583	0.776199	1.0428	1.14581	1.06136
	-29	1.08745	1.03337			0.974778	1.00784	1.07398		0.968241	0.821073	1.00383	0.921694	1.00329	1.12177	1.01053	1.02074	0.944512	0.998988	0.972103	1.0482	1.06123	0.978084	0.994758	1.01555	1.11198	1.08971		1.1	0.925621	0.954309	0.999594	1.0674	0.794017	0.956377	0.953748	1.06679	0.923892	1.03906	0.912877	0.952665	0.890439	0.92705	0.941003	0.948651	0.877127
	-28	1.10277	0.948381	0.996971	0.988623	1.06323	1.01258	1.07721		1.01912	0.825797	1.02044	0.897418	0.99515	0.946104	1.00356	1.01635	0.961999	1.05162	0.912734	1.03164	1.02361	1.04931	0.97053	0.996677	1.15001	1.15428		0.9797	0.889941	0.954309	0.989047	1.1015	1.01161	1.10865	1.01695	0.963884	0.91989	0.885025	0.930727	1.00256	0.880234	0.853207	0.967498	0.909218	0.936007
	-27	1.14821	1.04264	0.985788	1.01422	0.990029	0.998359	1.1236		1.02668	0.891409	0.995924	0.885279	0.99515	0.992306	0.963754	0.974711	1.00572	1.01361	0.992753	0.969224	0.977571	0.992653	1.04725	1.01952	1.29188	1.05339		0.943271	0.967644	0.971317	0.93179	1.21139	0.980529	0.896867	0.955411	1.04678	1.04665	0.997221	1.02712	0.966362	0.912306	0.987179	1.0177	0.897952	1.03287
	-26	0.972067	1.05114	1.02493	0.948804	1.05103	0.979396	1.05564		0.974429	0.907681	1.03626	1.01108	1.06024	0.961843	1.01451	1.10073	0.979486	1.02896	0.964359	0.964128	1.03054	0.986178	0.993749	0.975823	1.17983	0.900044		0.943271	0.895492	0.945151	1.02822	1.16024	1.01606	1.34494	1.0103	1.06679	1.03331	1.05997	0.998558	0.978101	1.03768	0.809956	1.08045	1.05568	1.16773
	-25	0.965174	1.05964	0.960625	0.982935	1.07238	1.06947	1.01141		1.08306	1.01161	0.985642	0.98349	0.978877	0.973013	1.01749	1.07553	0.892052	1.01653	1.00308	1.02273	1.01965	0.999938	0.986682	1.01952	0.918706	1.08971		0.861093	0.930378	1.08253	1.10055	1.05035	1.01013	0.860111	1.26312	1.06107	1.03064	0.924959	1.03069	0.999624	0.89627	0.940763	1.18922	0.985267	1.06706
	-24	0.957005	1.03376	1.02493	1.03697	1.08153	1.21169	1.03946		0.959302	0.953872	0.975361	0.912867	1.02363	0.940011	0.996594	0.997724	0.935769	1.00922	0.974684	0.974319	1.00034	0.982131	1.02605	1.01356	0.920762	0.920221		1.08814	0.900249	1.10477	1.05534	0.944257	0.865069	0.867112	1.02527	0.859551	0.787792	0.917353	0.853971	1.06908	0.969161	0.942873	1.00097	1.07258	1.01578
	-23	0.996573	1.00131	0.901912	1.05404	1.04188	1.06947	1.0222	0.939624	0.935238	0.972768	1.01728	0.965834	1.04803	0.962859	0.927928	1.02183	0.927026	0.972672	0.959196	1.06349	1.01024	1.01532	1.02504	0.958941	1.02973	1.08568		1.11525	0.952579	0.967392	0.975486	1.12424	0.952404	1.00889	1.11176	1.05821	0.801135	1.21971	0.850401	0.996689	0.887523	0.899622	0.946581	0.98245	1.06516
	-22	0.978193	1.06273	0.996971	1.04266	0.953427	1.04577	1.0168	0.992032	0.926988	0.96227	1.0323	1.02763	1.02973	0.977582	0.973705	1.02841	1.05818	1.02019	1.04696	1.024	0.980046	1.01208	0.977597	0.986747	0.93721	1.00093		1.07374	0.946236	0.941226	1.01768	0.925311	1.0205	1.15591	1.21489	0.979606	1.08535	0.719585	1.13065	0.935056	0.81609	1.03254	1.01073	1.16835	1.02907
	-21	0.985086	1.03917	0.871158	1.03697	1.04798	1.10266	1.02112	1.00627	1.00468	0.895608	1.05919	0.989008	1.15584	1.02175	1.03839	1.04265	1.2243	0.971941	0.964359	1.00234	0.960244	1.02503	0.982644	0.971851	0.870388	0.875831		1.04409	0.985088	0.954309	1.01768	0.955624	1.03826	1.00889	0.769121	0.942446	1.068	0.985811	0.836121	0.924295	0.961872	0.998783	1.09997	1.02752	0.939805
	-20	0.985852	1.04187	1.03891	1.05404	1.04798	0.898802	1.03622	0.981679	0.979929	0.952297	0.972988	1.01328	1.05414	1.01109	0.985647	1.0306	0.927026	1.00264	0.92564	1.024	1.0147	1.00641	1.00889	1.02945	0.962911	1.01304		1.26012	0.912142	0.968701	0.910696	0.989726	0.850267	1.01764	1.03026	0.776655	1.01596	1.04286	0.918232	1.08474	1.01873	1.01144	0.953553	1.06695	0.856234
	-19	0.953431	1.00826	1.00815	1.00284	0.907676	1.19273	0.945607	0.979091	1.02324	1.08195	1.00304	1.07618	1.00735	1.08573	1.03043	1.01745	1.14561	0.998257	0.977265	0.994701	1.02311	1.03636	0.980625	0.953976	0.900201	0.968647		1.14406	1.03028	1.09561	1.12616	0.976464	1.11671	0.891616	1.10677	1.00533	0.990608	0.751912	1.09138	0.90962	0.921053	1.07263	0.911719	0.917668	0.98349
	-18	1.00449	1.05037	0.966217	1.09102	0.925977	0.917766	0.941292	0.993326	0.994367	1.09612	1.01174	1.12915	0.98498	0.994845	1.04038	0.95389	1.00572	1.01946	1.03405	0.998522	0.96866	0.951373	1.01091	1.01555	0.911509	1.0655		1.01952	1.10164	1.02758	1.01617	1.22086	0.98793	1.01239	1.00032	0.925295	1.10536	1.27105	1.15564	0.922338	0.871487	1.07474	1.01909	0.928935	1.05946
	-17	1.00806	0.917088	1.09483	0.988623	1.04493	1.05999	1.03298	0.977797	0.995055	1.19637	1.0157	1.02322	0.956503	1.08573	0.955792	0.997724	1.01446	1.0582	0.98759	0.993427	1.00628	0.973227	1.00687	0.990719	0.976276	1.06146	0.997526	1.05764	0.928	0.934684	0.964939	0.917733	1.00569	0.811102	0.958737	0.775226	1.0253	0.940172	0.977138	0.971253	0.909391	0.940763	1.02746	1.01907	1.06326
	-16	1.01597	0.956494	0.885137	0.968713	1.02968	0.998359	0.963945	1.00885	0.991617	1.27773	0.993551	1.03535	1.10905	1.00094	1.0155	1.0306	0.857078	0.982175	0.985009	1.0482	0.996382	1.00156	0.961445	0.929149	1.01945	0.91215	1.08091	0.857704	1.21899	1.07206	1.05384	1.08066	0.81178	0.910869	0.907175	1.09823	1.20543	0.915451	1.00213	1.03191	0.861282	1.10005	0.996782	0.979634	1.08605
	-15	0.995042	1.01328	1.06128	0.974402	0.922926	0.917766	1.00925	0.993973	1.01224	1.22734	1.0236	1.02653	0.909721	0.98926	0.959773	1.03389	0.883308	0.966092	0.96694	0.95139	0.947868	1.00803	0.95034	1.03938	0.981416	0.964612	0.865302	0.955979	1.062	1.01449	0.990554	1.04846	1.0427	0.97563	1.01363	1.03249	1.10936	0.978205	0.823625	0.884185	1.08433	1.17495	1.00654	1.03597	0.861932
	-14	0.918458	1.01367	1.06966	0.957337	0.944277	0.969914	0.960709	0.931859	1.02393	1.23994	0.953216	0.995628	0.87921	0.969459	1.00157	0.956081	0.970743	1.01361	1.0547	0.98451	0.981036	0.966752	1.03918	1.00561	1.02973	1.01304	1.11426	0.955979	1.11036	1.10346	0.980006	1.13939	1.12115	1.0824	1.02527	1.04964	0.881194	0.816567	1.00748	0.957557	1.13827	1.0357	0.984232	0.98245	1.01578
	-13	0.938625	1.01792	1.07805	1	1.02053	1.03154	0.974733	0.97715	1.06381	1.08615	0.999087	1.01549	1.0399	1.00551	1.02943	0.981286	1.11938	0.96463	1.03663	1.06604	1.03054	1.04122	1.01495	0.993698	0.972164	0.956541	1.07495	0.835677	0.981123	0.945151	0.848919	0.959413	0.831024	0.965129	0.832327	0.968172	1.04265	0.938271	0.928942	0.956579	1.13973	0.97663	1.07766	1.06695	0.977792
	-12	0.929946	0.964606	1.01375	0.985779	0.938177	0.894062	0.918639	1.04638	1.01981	1.04468	0.964288	1.05963	0.934129	1.04815	1.00057	0.947314	1.08441	1.02457	1.02115	0.96795	1.02064	1.01289	1.02403	0.98476	0.935154	1.03322	0.997526	0.965298	1.22295	0.824784	1.15178	0.790798	1.08711	0.909119	1.01363	1.09252	1.01329	0.932566	1.08245	1.07887	1.05809	0.92072	1.00375	0.931751	1.12784
	-11	0.971811	0.980446	0.974604	1.01707	0.929027	0.780283	0.961788	1.02826	1.02324	0.900857	0.94768	1.00777	0.901585	1.05932	1.04038	0.946219	1.01446	1.0041	1.03147	0.962854	1.01173	0.982131	1.01697	1.03044	0.951603	0.924257	0.965363	1.02545	0.868533	1.08776	0.981513	0.930995	1.11523	0.97213	0.988677	0.903857	0.943907	1.18738	0.994988	1.00941	1.14556	1.18234	1.00794	1.04442	0.905617
	-10	0.964153	1.03917	0.982992	1	1.00833	1.04577	0.963945	1.00368	1.05143	0.789054	1.04259	1.02653	0.99515	0.984183	1.05133	0.995532	0.970743	1.01507	0.977265	0.983236	0.978561	1.05498	1.01091	1.00561	0.941323	0.972683	0.966555	0.915313	1.06279	1.0001	0.763033	0.832478	1.15964	0.872363	1.03858	1.17541	0.969259	1.05237	1.14493	1.17767	1.21408	1.00406	0.988415	1.23876	0.989188
	-9	0.97028	1.00015	0.929871	1.05973	0.925977	1.0268	0.966103	1.04379	0.976491	0.894558	0.98327	0.93935	1.01549	0.952197	1.01451	0.959369	0.944512	0.941238	0.961777	0.979414	0.976581	1.02827	1.02807	1.00561	0.933098	1.03322	0.985614	0.880578	1.09926	0.909826	0.850425	0.830584	0.945003	0.826855	1.15334	0.938158	1.11737	1.19879	1.17706	1.10626	1.23157	1.13803	0.973076	0.926118	0.871429
	-8	1.00678	0.978514	1.06128	0.965869	0.980878	1.01258	0.960709	0.977797	0.948989	0.901382	0.987224	1.00115	0.936163	0.954227	0.956787	1.0032	0.979486	0.918577	1.01082	0.988331	0.958264	0.981321	0.99072	1.00859	0.995809	1.07761	1.07495	0.989866	1.15794	1.05113	0.954392	1.07498	1.12263	1.04564	0.957074	1.19828	1.00262	0.957287	0.962858	0.820595	1.07558	1.11588	0.910324	0.903585	1.07656
	-7	0.992234	0.96847	0.974604	0.92605	1.02358	0.927247	0.931583	1.05738	0.987492	1.06358	0.990388	1.02873	0.948367	0.982152	0.973705	0.921014	1.01446	0.988023	1.03922	1.01763	0.982026	0.974037	1.05735	1.05229	0.973192	0.904079	1.02731	1.0102	0.973194	0.949076	0.972473	0.997304	1.00125	1.17341	0.812367	0.946734	1.00262	0.90214	1.19134	1.07887	0.824837	1.08528	0.946581	0.892319	1.04807
	-6	1.02389	0.899317	1.0473	0.931739	0.880225	0.950951	0.949922	1.0412	1.04731	0.919229	0.955589	1.07287	0.976843	0.916656	0.959773	0.951698	1.01446	0.977058	1.02889	0.985784	0.987472	0.979703	1.01192	0.996677	0.907397	0.99286	0.954642	1.0551	0.987466	1.1885	1.14575	0.660074	1.10783	1.12441	0.925471	0.958167	1.05732	1.22541	1.06996	1.03093	1.3205	1.10744	0.92148	0.988084	1.04237
	-5	1.04635	0.95263	1.05009	0.971558	1.02358	0.818209	0.972575	1.01985	1.02806	1.08667	0.995924	0.987904	1.07041	0.919703	1.0155	0.951698	1.11938	0.967554	1.12182	0.953937	1.01717	0.962705	0.960435	1.01753	0.983472	0.855654	0.895082	0.894981	0.949408	1.0158	1.14575	1.06172	1.02642	1.1104	0.913828	1.10395	1.03197	1.13984	1.00391	1.01038	0.979366	0.891183	0.97447	0.883869	0.842939
	-4	1.00602	0.830551	0.859974	0.920362	0.922926	0.993618	0.931583	1.03215	1.03493	1.02053	0.961125	1.07287	1.06431	0.980121	0.971715	0.95389	1.01446	0.92808	0.992753	0.96158	0.971135	0.961086	0.960435	1.03143	0.903285	1.01304	1.04756	0.822122	0.929586	1.05113	0.882067	0.921522	1.00569	1.04914	0.957074	0.981035	1.04798	1.15696	1.17528	0.876358	0.992487	1.13908	0.869884	0.945834	0.860033
	-3	1.03461	0.864548	0.949442	0.823658	1.01138	0.960433	0.961788	1.07614	0.979929	1.10924	0.92079	1.07508	0.954469	0.973521	1.00356	0.887042	1.06692	0.928811	1.00824	1.03164	0.952324	0.981321	1.01596	0.998663	0.933098	0.855654	1.01778	0.908536	1.09292	1.22513	0.870013	1.16213	1.00865	1.14541	1.13338	1.21686	0.907881	0.938271	0.918232	0.960492	0.95021	0.982959	0.903352	1.21905	0.884724
	-2	0.990191	0.853731	1.01095	0.90614	1.02053	0.979396	0.993071	1.01726	0.988867	1.02841	0.926326	1.16667	0.980911	1.02886	0.929918	0.883755	0.944512	0.931004	1.0418	1.06731	0.990937	0.992653	0.987692	1.02548	0.976276	0.940399	1.04756	1.02037	1.02949	1.09953	1.06288	1.08066	0.788096	1.03689	1.03691	0.863838	0.942573	0.905943	0.859326	1.16593	1.26802	1.00722	1.06372	1.08948	1.03667
	-1	1.00959	0.958039	0.982992	0.903296	1.08458	0.931988	1.06535	0.995914	1.01706	1.03208	1.00146	1.14129	1.02769	1.02328	0.990623	0.974711	0.996973	0.952934	0.935965	1.03037	1.01321	0.935994	0.983654	1.2509	0.947491	1.06146	1.09878	0.986478	0.929586	0.985709	1.03124	1.18297	1.05602	1.0929	1.06519	1.04535	1.09202	1.03906	1.28595	1.11017	1.16014	1.01672	0.947975	1.24721	0.947403
	0	1.11655	1.4452	1.17311	1.05688	1.12423	1.29703	1.24226	1.11238	1.16488	1.36697	1.22528	1.15122	1.24737	1.03445	1.03043	1.0569	1.85384	0.968285	1.28702	1.01763	2.03102	1.05902	1.02908	1.99867	0.952631	2.52231	1.11784	0.853468	1.07627	1.14925	1.44258	0.978358	1.29434	1.26793	0.923808	1.25831	1.064	1.23112	1.43768	1.06223	1.05517	1.18655	1.10834	0.928935	1.12404
	1	1.17425	1.71254	1.19827	1.20194	1.54515	1.16903	1.16675	1.26507	1.13531	1.40213	1.67371	1.23729	1.26364	0.997891	1.01152	1.08101	2.69321	0.995333	1.28444	1.02909	2.30923	1.03231	1.09167	2.17941	0.919734	2.6918	1.1774	0.955979	1.2285	1.39522	1.49532	1.63956	1.27806	1.55323	1.17497	1.14111	1.0213	1.49544	1.22704	1.12485	1.25781	0.971355	1.05674	1.33734	1.42034
	2	1.24445	1.886	1.16193	1.17634	1.55735	1.53407	1.2045	1.28189	1.18894	1.24047	1.97504	1.20309	1.46501	1.03699	1.03939	1.15772	3.72494	1.08525	1.42899	1.09024	2.382	1.13673	1.09874	2.36213	0.942351	2.86533	1.09401	0.846691	1.1175	1.32326	1.73489	1.45578	1.41572	1.27843	1.09513	1.70137	1.19609	1.27866	1.55549	1.09061	1.13973	1.14014	1.02188	1.28383	1.09935
	3	1.23858	1.97562	1.28774	1.22754	1.6763	1.42029	1.22824	1.29742	1.18276	1.68663	2.13084	1.1766	1.54027	1.12228	0.97271	1.15772	3.94353	1.09475	1.44964	1.06349	2.33696	1.08816	1.12297	2.22409	1.10273	2.9985	1.19765	0.953437	1.27766	1.16103	1.80571	1.52588	1.96638	1.54273	1.07018	1.49985	1.3402	1.30528	1.4591	1.07691	1.14702	1.28044	1.03025	1.38241	1.16773
	4	1.28759	1.91729	1.17031	1.16212	1.7129	1.4914	1.32532	1.27995	1.2357	1.60737	2.19253	1.25054	1.58502	1.05374	1.00356	1.35607	3.83861	1.14958	1.3025	1.13483	2.39834	1.07845	1.12196	2.36014	1.06674	2.80883	1.34655	0.984783	1.18886	1.22513	1.71229	1.51073	1.76654	1.89979	1.51761	1.50842	1.16941	1.51826	1.34664	1.04756	1.04788	1.19394	1.16133	1.46973	1.21141
	5	1.27993	2.00614	1.16752	1.12515	1.6885	1.44399	1.26275	1.24242	1.37114	1.62837	2.2384	1.2086	1.51789	1.11365	0.93987	1.31991	4.10965	1.14446	1.44189	1.19597	2.43745	1.10192	1.1058	2.47434	1.06572	3.0671	1.38943	1.0712	1.41721	1.10608	2.20199	1.43873	1.86424	1.74926	1.49931	1.55416	1.22545	1.71603	1.58226	1.20311	1.18784	1.18023	1.09579	1.58802	1.29498
	6	1.23449	2.09693	1.41076	1.17634	1.91726	1.43451	1.34905	1.25925	1.28589	1.75382	2.15694	1.23288	1.47518	1.12533	0.995598	1.45141	4.08342	1.10645	1.50126	1.1119	2.25478	1.08897	1.11994	2.43363	1.01945	3.06307	1.25125	1.1144	1.2285	1.10346	2.03926	1.71534	2.16473	1.83678	1.53424	1.63562	1.42426	1.95183	1.69829	1.19235	1.09745	1.29943	1.20038	1.49789	1.08795
	7	1.27304	2.11354	1.36043	1.29011	1.77085	1.52459	1.21421	1.35565	1.24807	1.63939	2.38076	1.20198	1.62366	1.13497	1.01351	1.49524	4.03971	1.12107	1.44964	1.14247	2.25923	1.13349	1.13609	2.32737	1.02151	3.17203	1.39896	1.07374	1.52346	1.13617	2.06487	1.38379	2.10848	2.00481	1.30637	1.82857	1.46162	1.70272	1.61975	1.06419	1.16305	1.31947	1.15575	1.69224	1.20381
	8	1.3241	2.11084	1.27096	1.34984	1.80745	1.64785	1.33395	1.27025	1.16969	1.6861	2.42584	1.23619	1.68062	1.08268	1.04038	1.4536	4.43316	1.1313	1.3309	1.21508	2.33102	1.07036	1.26026	2.29857	1.09758	3.31327	1.12737	1.1754	1.29352	1.20028	1.86899	1.50315	2.1292	1.72476	1.39452	1.57274	1.4296	1.97275	1.79111	1.13756	1.38756	1.19183	1.13902	1.7542	1.11455
	9	1.23271	2.03203	1.31849	1.24745	1.8227	1.49614	1.32532	1.30389	1.2357	1.65514	2.24552	1.2064	1.50366	1.05323	0.963754	1.58182	4.73044	1.12838	1.31283	1.1603	2.45131	1.10678	1.24613	2.29261	1.16646	3.43433	1.31796	1.21268	1.4521	1.20028	2.12665	1.50125	2.33792	1.688	1.36126	1.96292	1.40692	1.86055	1.99817	1.03386	1.25198	1.31631	1.18783	1.63309	1.19622
	10	1.30061	2.02237	1.39119	1.16212	1.7556	1.51985	1.36416	1.30842	1.22401	1.71917	2.41952	1.23178	1.54637	1.02328	0.983657	1.49305	4.59929	1.19928	1.46254	1.2482	2.37755	1.11002	1.20373	2.31545	1.15824	3.4424	1.34059	1.09322	1.45606	1.26569	1.69421	1.46905	2.16769	1.69325	1.51761	1.70851	1.55636	1.85675	1.78576	1.12778	1.14264	1.33002	1.25616	1.75702	1.22091
	11	1.34401	2.11548	1.47786	1.40104	2.02401	1.60044	1.31022	1.24631	1.28933	1.72022	2.40528	1.17108	1.644	1.07253	0.992613	1.63003	4.54683	1.15104	1.45222	1.26094	2.37012	1.13106	1.233	2.22906	1.0873	3.41819	1.36918	1.08306	1.4188	1.25784	2.31499	1.49178	1.87904	1.75451	1.30637	1.91289	1.39891	2.09635	1.83395	1.06419	1.303	1.43446	1.07348	1.66971	1.17532
	12	1.24649	2.14599	1.37721	1.22185	1.75255	1.42503	1.32964	1.30389	1.3127	1.61052	2.37048	1.20971	1.59315	1.08116	1.07123	1.66949	5.05395	1.13203	1.55289	1.19979	2.28003	1.06226	1.16738	2.42866	1.03179	3.50697	1.35727	1.11525	1.45368	1.23168	1.90214	1.34969	2.18989	1.90329	1.12008	1.82285	1.2895	2.2656	1.52157	1.26376	1.15285	1.29943	1.32727	1.74575	1.2513
	13	1.22479	2.09655	1.42474	1.34131	1.98436	1.46296	1.28001	1.25666	1.2522	1.66826	2.56504	1.16667	1.57485	1.0182	1.04038	1.82838	4.7829	1.13861	1.50642	1.17941	2.42161	1.14239	1.18152	2.32042	1.20244	3.38591	1.41087	1.00257	1.57024	1.1414	1.85091	1.43116	1.82723	1.72476	1.63404	1.92862	1.48164	1.71603	1.82681	1.13756	1.46045	1.48826	1.30357	1.54859	1.27219
	14	1.28453	2.07066	1.38839	1.46076	1.85626	1.60518	1.37386	1.36471	1.19032	1.74384	2.4907	1.11039	1.60739	1.08319	1.0165	1.75935	5.1239	1.21464	1.44447	1.2431	2.21765	1.1343	1.24613	2.27077	1.16955	3.65628	1.64435	0.95852	1.5076	1.20813	1.87201	1.84417	2.15141	1.81752	1.67728	1.72995	1.80588	1.82632	2.12313	1.12191	1.28114	1.40703	1.33285	1.67534	1.30638
	15	1.28197	2.17767	1.42753	1.37544	2.06061	1.56725	1.28109	1.27348	1.24807	1.958	2.45036	1.22736	1.71316	1.04257	1.0563	1.75167	5.4649	1.16858	1.57612	1.20871	2.34587	1.13268	1.18858	2.4227	1.10067	3.75717	1.56811	1.16608	1.62495	1.21074	2.1598	1.55051	2.02559	1.76152	1.65233	1.89003	1.80454	1.94993	1.75006	1.01723	1.48815	1.38277	1.25337	1.53169	1.2513
	16	1.32129	2.02817	1.37162	1.49205	1.92336	1.51036	1.36308	1.32977	1.31133	1.97637	2.41635	1.16557		1.10857	1.00057	1.71661	5.22882	1.17516	1.63807	1.23928	2.35181	1.16263	1.14417	2.40483	1.18086	3.68857	1.49545	1.30587	1.52029	1.20551	1.98049	1.69071	1.97674	1.59349	1.66564	2.11585	1.3789	2.19143	1.63046	1.23148	1.35548	1.57792	1.45138	1.64436	1.05756
	17	1.44663	2.15334	1.43872	1.47499	2.09416	1.82326	1.29296	1.37506	1.18413	2.03149	2.45036	1.17881		1.02226	0.979676	1.74181	5.15887	1.13642	1.46512	1.36412	2.3721	1.11973	1.16536	2.35617	1.22301	3.70471	1.81589	1.06272	1.46003	1.30102	2.20801	1.43494	2.3616	1.92779	1.64402	1.99722	1.53368	1.81872	1.81253	1.06419	1.55375	1.43446	1.22827	1.86405	1.2323
	18	1.36902	2.10929	1.22344	1.46076	1.86846	1.5151	1.41162	1.31618	1.19857	1.91549	2.44641	1.21964		1.03902	1.02346	1.77469	5.15013	1.23291	1.5916	1.38195	2.38299	1.08088	1.18959	2.31049	1.16646	3.60382	1.69319	1.06188	1.77084	1.1257	2.35568	1.27201	2.22838	1.97505	1.5542	1.7128	1.43761	2.23327	1.53228	1.17963	1.42546	1.36272	1.27289	1.69224	1.238
	19	1.36698	2.01271	1.41076	1.49774	2.08806	1.46296	1.30698	1.32977	1.18757	1.96325	2.6378	1.2395		0.991291	0.980671	1.78126	5.19385	1.19636	1.56063	1.23164	2.4127	1.11487	1.2855	2.51307	1.23431	3.78138	1.59789	0.998338	1.55438	1.27616	2.23815	1.44821	1.81983	1.85778	1.45107	1.82857	1.46029	1.92141	1.42518	1.22072	1.48232	1.33108	1.2952	1.55704	1.35956
	20	1.33456	1.99533	1.52818	1.40957	2.25887	1.74266	1.31777	1.27025	1.103	1.76851	2.61249	1.25274		1.05069	0.992613	1.9292	5.21133	1.20952	1.72841	1.30425	2.4226	1.13997	1.19363	2.42072	1.26618	3.72489	1.57645	1.16693	1.65111	1.33634	1.91721	1.49178	2.03299	1.72301	1.47103	1.75711	1.52434	2.28842	1.75541	0.991797	1.12661	1.45766	1.35237	1.69224	1.36526
	21	1.3366	2.2051	1.49184	1.45792	2.31072	1.60518	1.35876	1.23337	1.19444	1.90709	2.64334	1.31674		1.14361	1.00455	1.87551	5.29877	1.22487	1.60451	1.33227	2.25379	1.15534	1.20272	2.23303	1.16235	3.59172	1.44066	0.98563	1.64001	1.10477	1.72284	1.36864	2.12772	1.64425	1.35793	1.84429	1.47096	2.41583	1.79825	1.33029	1.41088	1.44606	1.53366	1.88377	1.37096
	22	1.37643	2.15952	1.48625	1.45508	2.16737	1.42029	1.41162	1.30583	1.13806	1.87139	2.52471	1.2064		1.05932	1.07023	1.88537	5.325	1.23876	1.53998	1.35902	2.28745	1.11487	1.26632	2.37007	1.15618	3.53926	1.60028	1.00681	1.76608	1.20551	1.76955	1.41979	1.80947	1.87178	1.64402	2.01723	1.22278	1.90049	1.72149	1.23246	1.37298	1.33741	1.3203	1.9063	1.21711
	23	1.27585	2.10118	1.40517	1.57453	2.18567	1.56251	1.36739	1.31877	1.14219	2.12912	2.58798	1.11922		1.03648	0.981666	1.74948	5.83212	1.25338	1.74648	1.35393	2.45131	1.19015	1.30871	2.36114	1.14899	3.75314	1.57169	1.03816	1.80176	1.28663	1.96392	1.3118	1.96934	1.91904	1.80369	1.91004	1.46563	2.23707	2.22309	1.28137	1.31758	1.34584	1.36911	1.82462	1.30068
	24	1.32129	2.02121	1.43872	1.4181	2.08196	1.64785	1.41378	1.36148	1.13256	2.18213	2.51442	1.3035		1.03445	1.01053	1.74291	6.32176	1.17808	1.80843	1.36667	2.47705	1.09302	1.18858	2.27772	1.11506	3.83788	1.5705	1.10508	1.60116	1.1885	2.04679	1.31369	1.62	1.98205	1.6174	2.11013	1.62041	2.30933	1.82503	1.10626	1.34674	1.63172	1.23803	1.52324	1.22851
	25	1.35524	2.01464	1.5198	1.58022	2.09721	1.57673	1.3566	1.31748	1.14082	2.25299	2.63622	1.26267		1.0837	1.02446	1.84044	5.91081	1.24314	1.54772	1.36285	2.41765	1.18125	1.2855	2.28368	1.07188	3.84595	1.94811	0.982242	1.59165	1.3455	2.12364	1.26065	2.23578	1.87704	1.59245	2.07583	1.68045	2.35307	2.12313	1.16104	1.40214	1.39648	1.31193	1.87813	1.27219
	26	1.13366	2.21515	1.46947	1.63995	2.17347	1.48192	1.38249	1.24178	1.20407	2.0929	2.56188	1.23729		1.06846	1.05531	1.65305	6.35673	1.27896	1.60193	1.34756	2.46468	1.15696	1.29963	2.30354	1.09142	3.79349	1.95645	1.23979	1.59085	1.2827	1.92474	1.16213	2.2491	1.93304	1.96836	2.01294	1.38023	1.80351	1.76969	1.38507	1.23449	1.5621	1.41094	1.91475	1.20951
	27	1.16991	2.1514	1.54496	1.566	2.27107	1.41081	1.43104	1.31877	1.22745	2.53329	2.4472	1.27261		1.02023	0.964749	1.78017	6.26055	1.24826	1.54256	1.44565	2.4226	1.15615	1.19969	2.32836	1.11198	3.82577	1.8552	1.11864	1.55121	1.2199	1.73941	1.06361	2.63101	1.78252	1.58414	1.69708	1.53101	2.22376	1.72506	1.35866	1.35694	1.60746	1.47091	1.67534	1.34247
	28	1.12881	1.98683	1.46108	1.67977	2.16737	1.62414	1.35984	1.29677	1.19169	2.17478	2.57137	1.30019		1.01058	1.03441	1.70127	6.13814	1.24534	1.60451	1.39851	2.41171	1.15373	1.28751	2.36511	1.10787	3.76928	1.88378	1.20166	1.51474	1.17542	1.8027	0.859002	1.72361	2.16759	1.4361	1.98721	1.33353	2.25609	1.7804	1.14832	1.36861	1.50302	1.27847	1.59929	1.17532
	29	1.0678	2.13054	1.37441	1.8362	2.15212	1.63837	1.49468	1.24631	1.22195	2.26034	2.52312	1.29578		1.12177	1.03242	1.73852	5.81463	1.2468	1.57354	1.57813	2.38497	1.15777	1.20574	2.21019	1.20244	3.72085	1.8683	1.1898	1.39342	1.16888	1.98953	1.12613	1.91161	1.6915	1.53923	1.70994	1.66044	1.75787	1.80361	1.28137	1.51876	1.4988	1.31193	1.72322	1.2323
	30	1.08541	2.03473	1.47227	1.68546	2.28937	1.44873	1.37494	1.32977	1.16282	2.3543	2.4211	1.44916		1.06999	1.03939	1.72647	6.51411	1.24461	1.51675	1.49023	2.32755	1.1942	1.19868	2.32836	1.12123	3.89034	1.79921	1.07628	1.59323	1.14794	1.89762	0.847635	1.86128	1.83678	1.73217	1.96578	1.75784	1.98416	2.05173	1.22952	1.30009	1.43868	1.40815	1.61056	1.34437
	31	1.0992	2.08882	1.4471	1.913	2.58218	1.49614	1.46448	1.31424	1.15044	2.15904	2.63227	1.30902		1.17153	1.04038	1.68812	6.65401	1.27165	1.76197	1.331	2.34686	1.20553	1.26329	2.23502	1.32889	3.88227	2.0303	1.02121	1.41087	0.979167	1.91118	1.10529	2.23726	1.58123	1.75546	2.21017	1.94865	2.00508	2.2695	1.18648	1.24761	1.6813	1.48903	1.7373	1.28739
	32	1.0775	1.9961	1.33807	1.74803	2.26497	1.64311	1.34905	1.19843	1.11744	2.1202	2.55397	1.3653		0.992306	0.982661	1.65853	6.82014	1.23291	1.70518	1.2724	2.42458	1.12378	1.25925	2.22409	1.22506	4.09615	1.97193	1.16862	1.54328	1.10346	1.77557	1.36864	2.06259	1.47797	1.72884	1.85572	1.6978	2.22947	1.91071	1.16593	1.43129	1.71506	1.28126	1.79927	1.37096
	33	1.06958	2.21322	1.36882	1.76225	2.37477	1.51985	1.39005	1.28642	1.10094	2.32071	2.67339	1.35095		0.997891	1.02545	1.72537	6.62778	1.28189	1.75164	1.41507	2.35923	1.22172	1.32789	2.3085	1.23431	4.03562	1.96717	1.21522	1.37994	1.0786	1.71229	1.13561	2.17213	1.87879	1.33797	2.00579	1.75117	2.11157	1.89643	1.33909	1.25198	1.55366	1.45975	1.87532	1.42794
	34	1.13902	2.18192	1.35764	1.89024	2.13991	1.66681	1.54323	1.30971	1.14219	2.20575	2.59035	1.33109		1.0578	0.985647	1.88318	6.62778	1.22341	1.62	1.48768	2.25874	1.19339	1.2643	2.26282	1.17366	3.93473	1.90642	1.16608	1.50364	1.13878	2.04076	0.904471	2.14549	1.49197	1.67895	1.75282	1.78987	1.96895	1.9714	1.34692	1.38464	1.48087	1.61314	1.96827	1.35386
	35	1.19212	2.19467	1.49463	1.73097	2.34427	1.70474	1.48605	1.33236	1.15732	2.1118	2.67418	1.28916		1.16595	1.04436	1.78345	6.0682	1.21756	1.63291	1.55265	2.34834	1.09059	1.27742	2.25686	1.10478	4.21318	1.83971	1.03392	1.65111	1.27354	1.86146	0.968886	2.05075	2.01356	1.7671	1.73853	1.78186	2.27891	2.09992	1.22855	1.46191	1.41125	1.41931	1.66126	1.12214
	36	1.12447	2.18038	1.55614	1.75088	2.19177	1.83274	1.49684	1.32136	1.18001	1.99737	2.72717	1.35537		1.26495	1.07322	1.82729	6.81139	1.28335	1.58644	1.60233	2.33597	1.16991	1.29458	2.32241	1.12843	4.14861	2.16014	1.10254	1.58768	1.09823	1.61435	1.08635	1.75914	1.80352	1.48101	2.10441	1.5697	2.1534	1.9	1.37333	1.31467	1.51568	1.44023	1.87532	1.32347
	37	1.09281	2.25223	1.46667	1.96988	2.41137	1.7	1.48821	1.366	1.11056	2.17583	2.63938	1.41716		1.15731	0.933899	1.82181	6.60155	1.20733	1.47029	1.53991	2.33201	1.05902	1.29155	2.26977	1.17469	3.85806	1.82184	1.10508	1.55042	1.33634	2.01816	1.23791	2.17509	1.646	1.76377	1.52843	1.82589	2.16481	1.85716	1.36649	1.30155	1.38593	1.49182	1.83307	1.33487
	38	1.06984	2.16222	1.57292	1.87033	2.22227	1.63837	1.50655	1.1609	1.16694	1.96378	2.74694	1.34323		1.1695	1.06128	1.70784	7.26605	1.25923	1.56321	1.44947	2.28696	1.19015	1.29054	2.26878	1.12123	4.09615	1.93024	1.28808	1.66063	1.35204	1.72434	0.982148	2.1144	1.99956	1.47103	1.94291	1.83123	2.01649	2.01959	1.15322	1.545	1.63278	1.69681	1.78237	1.55709
	39	1.14795	2.21631	1.55894	1.69684	2.21007	1.75688	1.50223	1.2269	1.13669	2.17426	2.66865	1.35868		1.1167	1.09611	1.74948	7.17862	1.28481	1.61484	1.48386	2.31072	1.13187	1.3713	2.24395	1.14179	4.54813	2.17087	1.15253	1.50126	0.970009	1.95639	1.416	1.91605	1.85428	1.76045	1.81428	1.63242	1.95563	1.93213	1.32246	1.42546	1.4334	1.59362	1.65562	1.30828
	40	1.13085	2.07993	1.55055	1.65133	2.39612	1.59096	1.53567	1.3453	1.14563	2.03464	2.58798	1.43482		1.17711	1.01749	1.75715	7.48464	1.30089	1.75681	1.64819	2.31319	1.13187	1.40058	2.41774	1.17263	4.19704	1.82303	1.10508	1.49808	1.21467	2.08898	1.0693	1.84796	2.11333	2.02824	1.86859	1.50832	2.06022	1.91428	1.34007	1.3482	1.37855	1.65079	1.68942	1.26269
	41	1.23398	2.09461	1.50302	1.71675	2.53033	1.82326	1.57775	1.25731	1.16694	2.06246	2.8553	1.50765		1.2091	0.998584	1.82948	6.89883	1.24314	1.64839	1.57813	2.36022	1.22253	1.37534	2.44058	1.20142	4.35442	2.02911	1.25334	1.5631	1.02103	1.81475	1.26633	1.81391	1.82978	1.88353	2.00579	1.75651	2.00508	1.82146	1.24615	1.38756	1.5948	1.56434	1.95982	1.2475
	42	1.12702	2.11354	1.5813	1.83336	2.32902	1.66207	1.4483	1.2476	1.19651	2.02099	2.7683	1.33219		1.27307	1.05929	1.75058	6.6715	1.27604	1.70002	1.55775	2.29933	1.12459	1.40058	2.46541	1.17983	4.4876	1.62887	1.14999	1.39739	1.15972	1.9383	1.31938	1.93233	1.64775	1.84029	1.73567	1.87526	2.28081	1.84466	1.17376	1.49252	1.68763	1.63127	1.58521	1.2437
	43	1.05401	2.04014	1.43872	1.75656	2.37782	1.65259	1.43643	1.28707	1.12225	2.0929	2.76513	1.38075		1.33857	0.999579	1.88647	6.76767	1.30309	1.48061	1.5552	2.36715	1.11406	1.37837	2.51307	1.30525	4.26564	1.77658	1.18133	1.61385	1.0629	2.04227	1.08445	2.1144	1.60049	1.31801	2.20875	1.85658	1.90809	1.89464	1.32148	1.39047	1.66759	1.61035	1.78519	1.36146
	44	1.02159	2.13634	1.46108	1.6883	2.39612	1.5957	1.52165	1.2916	1.13806	2.1055	2.60142	1.3344		1.39391	1.04536	1.75496	7.11741	1.20733	1.56063	1.53354	2.36418	1.14239	1.42077	2.27474	1.32889	4.38267	2.25901	1.222	1.43228	1.33373	1.77557	0.769958	2.26539	1.79827	1.50929	2.05725	1.56837	2.19714	1.73399	1.61693	1.43858	1.55893	1.54481	2.02742	1.38045
	45	1.18752	2.0301	1.49463	1.8106	2.25887	1.58622	1.42025	1.26636	1.22607	2.14329	2.5603	1.40723		1.38883	1.03441	1.65195	7.59831	1.26069	1.61742	1.55392	2.25874	1.21362	1.445	2.45647	1.46871	4.14054	2.01363	1.14321	1.49412	1.19112	1.81626	1.17918	2.13068	1.99431	1.5043	1.69851	1.60573	1.97655	2.11956	1.51714	1.42838	1.59269	1.47788	2.08093	1.17722
	46	1.15485	2.00228	1.46108	1.69968	2.42357	1.84222	1.42564	1.25731	1.2357	2.00682	2.6726	1.46461		1.27866	1.05133	1.73852	7.23982	1.31405	1.509	1.57685	2.37062	1.13268	1.41471	2.34922	1.41525	4.34635	1.95407	1.27113	1.62653	1.02103	1.97748	1.23033	2.10848	1.60924	1.62738	2.22733	1.32953	1.99557	2.0553	1.48388	1.38756	1.53784	1.56991	1.66407	1.17532
	47	1.22913	2.04903	1.39119	1.81345	2.44187	1.88963	1.5648	1.24437	1.21782	1.97742	2.74774	1.29357		1.25378	1.04337	1.70674	7.54585	1.2775	1.52707	1.64692	2.40478	1.1173	1.46216	2.37702	1.25179		1.9219	1.17117	1.36884	1.28532	1.92474	1.2076	1.90273	1.47272	1.53757	2.17587	1.35888	1.98986	1.94819	1.23148	1.43421	1.6602	1.54202	2.06685	1.48302
	48	1.17808	2.0977	1.41635	1.53471	2.47238	1.84696	1.5346	1.35306	1.25839	1.89344	2.73034	1.43372		1.25023	1.08417	1.71442	7.64202	1.29651	1.41092	1.65329	2.41864	1.09788	1.53182	2.3373	1.4502		2.05651	1.11186	1.55517	0.988326	1.81927	1.30801	2.26539	1.6915	1.77874	1.76854	1.52434	1.92711	2.06958	1.44475	1.40068	1.55682	1.49461	1.61056	1.30638
	49	1.2008	2.16299	1.47227	1.92437	2.80179	1.63362	1.57775	1.24372	1.26526	2.21205	2.8632	1.38075		1.22281	1.00157	1.72757	7.51087	1.26361	1.43415	1.64309	2.29438	1.10111	1.54393	2.42866	1.48207			1.15083	1.67014	1.18065	1.76201	1.16213	2.27871	1.87353	1.55919	1.95291	1.81789	2.04881	1.86073	1.32051	1.30738	1.60535	1.49461	1.60492	1.35196

## Sheet: Fig. 1c (4)
	Fig. 1c (4) | Quantification of galectin recruitment from confocal microscopy images of HeLa cells expressing the indicated galectin pairs, treated with 10 µM siramesine. t = 0 is the frame detectable galectin recruitment. Temporal resolution is ~2.9 s. N = vesicles.
		Galectin-9–YFP
		Vesicles →
	Frame	1	2	3	4	5	6	7	8	9	10	11	12	13	14	15	16	17	18	19	20	21	22	23	24	25	26	27	28	29	30	31	32	33	34	35	36	37	38	39	40	41	42	43	44	45	46	47	48
	-30	1.05068	0.990959	1.00495	0.995864	1.09173	1.01953	1.04911	1.06566	0.982433	1.00782	0.962544	1.09748	1.07165	1.08818	1.00613	0.962963	0.963844	0.751562	1.14848	0.972531	0.914286	1.68666	0.773808			0.962963			0.815202	0.954545		0.5		0.733051	0.916873	0.925799		0.862079	1.12457	0.873433	0.971326	1.47271	0.93976	0.949373	1.0675	2.12298	1.02387	0.844818
	-29	1.08025	1.00514	1.02335	0.965751	1.11293	0.98363	0.943581	1.07969	0.989136	0.993244	1.01316	1.02505	1.10202	0.990771	0.920245	0.997354	0.975744	0.724479	0.996275	0.972531	0.971429	1.19871	0.991623	0.857143	2.33333	0.962963		1.40116	0.654632	1.43182	1.375	0.5		0.721207	1.01313	0.995771	0.888029	1.00179	1.0755	0.845403	1.00683	1.56652	0.951234	1.09498	1.04323	1.07443	0.915274	1.06331
	-28	1.05068	0.992985	0.993455	0.98726	1.13414	0.957991	1.01745	0.973004	1.04611	1.08191	1.07318	0.960698	0.958775	0.868811	0.981595	0.951499	1.04714	0.60599	0.940926	1.0941	1.04286	1.37093	1.12231	1	3.5	0.962963		0.79376	0.975772	1.43182	2.0625	2		0.738973	0.995625	1.00077	0.914922	1.08163	1.03624	0.985554	0.999727	1.44591	1.11761	0.97267	0.978538	1.30097	0.775656	0.990476
	-27	0.919754	0.9788	1.00725	0.993713	1.07053	0.932352	1.06494	1.06566	1.06622	1.0561	1.01316	1.03032	0.988693	1.10679	1.05521	0.962963	1.08284	0.599219	1.05162	1.04851	0.971429	1.91628	1.16587	1	1.45833	1.15556	0.825397	0.959415	0.704038	1	0.34375	0.5		0.95809	1.08313	1.13571	0.995599	0.895343	0.99698	0.884645	1.10623	1.25097	1.08319	1.02509	1.0028	1.20388	0.899761	0.932213
	-26	0.966212	1.02136	0.988855	0.961449	1.15004	1.0708	1.02801	1.01512	0.979082	1.02694	0.999606	0.973357	0.98688	0.927415	1.03067	1.02028	1.09474	0.653385	0.9686	0.957335	0.942857	1.51444	0.991623	0.857143	1	0.962963	0.603175	1.04914	0.753444	0.477273	0.6875	1		0.881103	0.978124	0.930797	0.998044	0.961873	1.11476	0.907069	0.999727	1.33382	1.03729	0.891129	1.07558	1.17152	0.868735	0.917647
	-25	0.978883	1.00109	1.03255	0.980807	1.12884	1.08619	1.01218	1.03196	0.979561	1.01523	1.00624	0.963511	1.03448	0.950777	0.944785	1.00882	0.963844	0.582292	1.01011	0.926943	0.942857	1.14131	1.34013	1	0.291667	0.962963	0.746032	1.29763	0.951069	0.954545	0.6875	1.5		1.13575	0.934373	0.985775	0.812241	1.10824	0.820311	0.923887	1.02103	1.27778	1.00287	0.97267	0.954277	0.996764	0.868735	0.859384
	-24	0.923978	0.995012	1.01875	0.980807	1.16594	1.14772	1.00162	0.992657	0.944851	0.987986	0.997117	0.982851	1.00184	0.968596	1.00613	1.02028	0.951945	0.60599	1.06546	1.00292	1.01429	0.682062	0.555993	1	0.583333	0.962963	0.746032	0.814467	1.06223	0.477273	1.71875	1		1.13575	0.943124	0.975779	1.36476	0.948567	0.839941	0.895857	1.07073	1.18884	0.997131	0.926075	1.01897	0.828479	0.853222	0.786555
	-23	0.940872	0.980826	1.03255	0.98726	1.07583	1.08106	1.02273	0.947735	1.01236	0.914857	1.02561	0.956127	0.98892	1.08026	0.944785	1.0776	0.975744	0.707552	0.899415	1.03331	1.01429	0.481143	1.34013	1.71429	0.875	1.15556	0.84127	0.73164	1.23515	1	1	1		1.12983	1.11813	1.02076	1.07872	1.02175	1.11476	0.912675	1.03523	1.04751	0.991394	0.995968	0.986625	0.763754	0.930788	1.03417
	-22	0.974659	0.997038	1.00955	1.0862	1.08643	1.05029	0.917197	0.975811	0.984348	1.08047	1.00624	0.880174	0.959228	1.0177	0.969325	1.02028	1.05904	0.761719	0.982437	1.03331	1.11429	1.0552	1.07875	1	0.291667	0.962963	0.809524	0.786858	1.38337	0.477273	1	2		1.00547	1.02188	0.965783	0.839133	1.04171	1.12457	0.985554	0.950025	1.08406	1.06024	0.926075	0.994712	0.860841	0.899761	0.888515
	-21	1	0.990959	1.01875	1.02598	0.906227	1.09644	0.964687	0.998272	0.94126	0.906732	1.04303	0.946281	1.00093	0.928999	1.00613	0.997354	1.02334	0.76849	0.885577	1.03331	0.942857	0.854278	0.991623	1	0.875	0.962963	1.04762	0.800663	1.16105	1.43182	1.375	1		1.0943	1.00438	1.13072	1.09095	1.04836	1.0755	0.985554	1.02813	0.969542	0.985657	1.00179	0.962364	0.977346	0.868735	0.859384
	-20	1	1.00109	1.05095	1.00877	0.96983	0.973375	1.00162	1.01793	1.02983	1.01714	1.04524	1.03243	1.01091	0.990771	0.993865	1.05467	1.04714	0.8125	0.996275	0.987726	0.928571	0.882981	1.12231	1	0.875	1.15556	1.5873	1.03534	1.35867	1	0.6875	1		1.08838	0.978124	1.07074	1.65325	1.0284	0.810496	1.08646	1.08493	0.800196	1.04877	1.11246	0.921928	0.776699	0.868735	0.946779
	-19	1.01267	1.01325	1.00265	1.04749	1.05993	1.00927	0.996347	0.981427	1.01595	0.971736	0.949268	1.05669	1.02541	1.09848	1.00613	0.997354	0.987643	0.73125	0.927089	1.04851	0.971429	0.653359	1.12231	1	0.583333	0.962963	1.20635	0.848978	0.975772	2.38636	0.6875	1		1.04692	1.00438	0.970781	1.01271	0.995138	1.03624	1.06404	1.03523	1.0134	1.00861	0.926075	1.05941	0.699029	1.10143	0.917647
	-18	0.953542	1.02136	1.01415	1.04749	1.11823	1.03491	1.04384	0.944927	1.02911	0.960025	0.960885	1.00008	1.04604	0.995918	1.05521	1.00882	0.999542	0.561979	0.913252	0.942139	1.11429	0.710765	1.03519	1	0.291667	0.962963	1.39683	1.06295	1.32162	0.477273	1.03125	0.5		1.17721	1.02188	0.940793	0.831799	0.975179	0.781051	1.05283	1.09913	0.683237	1.08319	1.06004	1.0028	0.653722	1.00835	1.03417
	-17	1.00845	0.988932	1.01415	0.965751	0.96983	0.999014	0.99107	0.891583	0.942218	0.954051	1.04607	1.02856	0.956508	0.919099	1.0184	1.00882	1.01144	0.809115	0.899415	0.987726	0.985714	0.509846	0.730245	1	1	0.962963	2.44444	1.39426	1.03753	0.477273	1	1		1.10022	1.06563	1.00077	0.81713	1.13485	1.10494	1.08086	0.978426	0.742934	0.905337	1.00762	0.970451	0.705502	0.915274	0.917647
	-16	1.02534	1.01122	1.01645	0.961449	0.99103	1.00927	0.938304	1.046	1.0181	0.971258	1.00624	1.04087	1.04989	0.938106	0.957055	0.997354	1.05904	0.934375	1.01011	0.972531	1.05714	0.395035	0.817371	1	1.16667	0.962963	2.19048	1.69796	0.988124	0.954545	0.6875	0.5		1.05877	0.986875	0.980777	0.951593	0.77559	1.11476	1.0304	0.928725	0.769738	0.916811	1.01344	0.962364	0.750809	0.930788	0.917647
	-15	0.953542	0.9788	0.988855	0.991562	1.04933	0.932352	0.996347	0.95335	1.00805	1.01858	1.04192	0.995158	0.99436	0.972556	0.993865	0.940035	0.940046	0.985156	0.954763	0.972531	1.01429	0.567251	0.468867	1	1	0.962963	1.09524	1.16648	0.96342	1.43182	0.6875	1		0.975856	1.04813	0.975779	1.23519	0.948567	0.987165	1.10889	0.950025	0.80385	0.991394	1.01927	1.01089	0.692557	1.07041	0.990476
	-14	1.03379	1.02338	0.975057	1.00662	0.906227	0.973375	0.933027	0.998272	0.921871	1.00376	0.972778	0.878416	0.984387	1.01611	1.06748	0.997354	0.916247	1.18151	1.05162	0.957335	1	0.825576	0.860934	0.857143	0.875	0.962963	1.30159	0.987024	0.938717	0.954545	1.03125	0.5		0.975856	0.995625	0.960785	1.20341	0.995138	0.849756	1.04722	0.985526	0.798977	1.04303	1.00762	1.05132	1.30097	1.10143	0.990476
	-13	1.02956	0.999065	0.986556	1.03673	0.927428	0.901585	1.03328	0.998272	0.926658	1.01499	0.959502	1.01837	1.04944	0.963053	0.993865	0.951499	0.975744	1.3	1.06546	1.03331	0.914286	0.653359	1.253	1	1.45833	0.962963	0.857143	0.876588	1.04988	0.477273	1.375	1		0.863337	0.890622	0.890813	0.92959	0.901996	1.05587	1.03601	1.04233	0.812379	1.00287	0.966846	1.04323	0.977346	1.03938	0.990476
	-12	1.01267	1.0092	0.984256	1.00447	0.943329	0.963119	1.05439	0.998272	1.00541	0.884267	0.998223	1.06795	0.974414	0.962261	0.981595	0.997354	0.916247	1.39479	0.982437	1.00292	1.05714	0.76817	1.03519	1	1.45833	0.962963	0.730159	0.779956	1.06223	0.954545	0.6875	2.5		0.869259	1.06563	1.09073	0.976041	1.07497	1.10494	1.03601	0.864823	0.836745	1.02008	1.01344	0.986625	0.990291	0.946301	1.07787
	-11	1	1.00109	0.981956	0.993713	0.948629	0.932352	0.97524	1.03758	1.07986	1.02646	0.9985	1.01626	0.98688	0.96424	1.0184	0.997354	1.03524	1.40495	1.05162	0.972531	1.02857	0.567251	0.817371	1	0.875	0.962963	0.650794	0.559083	1.00048	1	1.03125	1	1.05377	0.981778	0.899372	1.07574	0.927146	1.08163	1.10494	1.10328	1.03523	0.864766	0.951234	0.995968	1.0028	0.951456	1.05489	1.06331
	-10	1.0718	0.986906	0.981956	0.995864	0.96453	1.05029	0.95941	0.984234	1.02073	0.997307	0.994075	0.976522	0.955602	1.047	1.00613	0.962963	0.999542	1.26953	1.01011	1.03331	1.01429	0.682062	1.07875	1	1.16667	0.962963	1.07937	0.828272	1.07458	1	0.6875	1	1.02922	0.946246	1.03938	1.06574	0.836689	1.0151	1.01661	1.04161	0.999727	0.824562	1.03155	1.02509	0.994712	0.990291	1.08592	1.03417
	-9	1.03801	1.0173	1.00035	0.98726	0.863826	0.947736	1.02273	0.987042	1.06837	0.987269	0.973884	1.02997	1.00637	1.12184	1.05521	0.962963	1.03524	1.44219	1.18999	1.00292	1.01429	1.17001	0.991623	1	0.875	0.962963	0.460317	1.01463	0.827553	0.954545	1.375	0.5	0.980128	0.940324	1.09188	1.00577	0.897808	0.988485	0.947905	1.01919	0.971326	0.846492	1.04877	0.97267	1.01897	1.10032	1.13246	1.04874
	-8	1.10981	0.990959	0.95896	0.959298	0.810824	0.98363	0.97524	1.05442	1.02528	1.03244	0.994628	1.00289	1.01929	1.06878	1.07975	1.03175	0.987643	1.77734	0.982437	0.911748	0.885714	1.22741	0.773808	1	1	1.15556	0.47619	1.02154	0.864608	0.477273	0.6875	1	0.906485	0.95809	0.899372	1.02576	0.963817	1.08828	0.879201	1.04161	1.00683	0.897661	0.951234	1.08333	0.962364	1.02265	1.13246	1.29636
	-7	0.936648	1.02136	0.965859	0.976506	0.890327	1.0144	0.943581	0.978619	0.924025	0.9801	0.96614	1.01063	0.951522	1.01493	0.920245	1.04321	0.951945	1.57422	0.996275	1.01812	1.01429	1.25612	1.12231	1	0.291667	0.962963	0.539683	0.966317	0.815202	1.43182	0.34375	1	1.01286	1.07061	1.02188	0.900809	0.819575	0.968526	0.898831	1.04722	0.914524	0.87695	0.962709	0.97267	1.0028	0.970874	1.27208	1.34006
	-6	0.991553	1.00312	0.998054	1.02167	0.853226	0.927224	1.10188	0.930889	0.993684	1.01356	0.960885	1.03489	0.945402	1.02324	1.0184	1.03175	1.13043	1.3	0.982437	0.987726	1.07143	1.65795	1.12231	0.857143	0.583333	1.15556	0.571429	0.938708	0.839905	0.954545	1.375	0.5	0.996493	1.1476	0.943124	0.910805	0.978486	0.988485	1.00679	0.99116	0.971326	0.995127	0.951234	1.1241	1.01897	0.880259	1.28759	1.26723
	-5	0.936648	0.9788	0.949761	1.03028	0.810824	0.922097	1.01218	1.05162	1.0655	1.09577	0.991862	0.994455	0.950162	0.975328	0.969325	0.997354	0.86865	1.76042	1.03779	1.0941	1.05714	1.57185	1.29656	0.857143	0.291667	0.962963	0.793651	1.18719	1.18575	1.43182	1.375	1	1.02104	1.26604	1.03938	1.06574	0.983375	1.06832	0.97735	1.01358	0.942925	0.795322	0.916811	0.943548	0.905754	1.23625	1.14797	0.990476
	-4	1.09292	0.986906	1.00265	1.03888	0.837325	0.870818	1.00162	0.984234	1.07364	1.03292	1.03031	1.08834	0.972828	1.00978	1.00613	0.940035	0.940046	1.50312	1.10697	0.850964	0.985714	2.1459	1.07875	1	1.16667	0.962963	0.666667	1.58752	1.03753	0.477273	2.0625	1	1.07832	1.17128	0.986875	1.1707	0.978486	0.975179	0.987165	1.01919	0.999727	0.897661	1.02008	1.01927	0.88958	0.964401	1.25656	1.2381
	-3	1	0.986906	0.95666	0.972204	0.885027	1.00927	1.01218	1.00389	0.980279	1.00663	0.994628	1.09819	1.00524	0.995126	0.993865	0.951499	0.975744	1.32708	0.940926	0.957335	1.07143	1.94498	0.94806	1	4.95833	0.962963	0.634921	2.28465	0.96342	0.477273	0.6875	0.5	0.996493	1.35487	0.995625	0.895811	0.907587	1.03506	0.91846	0.940705	1.04943	0.958577	0.956971	0.920251	1.01089	0.932039	1.179	1.31092
	-2	1.06758	1.01933	0.984256	1.00232	0.879727	0.896457	0.954134	0.973004	1.03438	0.917247	1.03114	1.05107	1.02813	1.27746	0.969325	0.917108	1.02334	1.58099	1.01011	1.03331	0.957143	1.88758	1.20944	0.857143	5.83333	1.15556	0.603175	1.46328	1.08694	1	1.03125	1.5	0.931033	1.41409	1.03063	1.04575	0.836689	1.11489	1.1442	0.935099	1.05653	0.879386	1.04877	1.00762	1.0675	1.09385	1.69093	1.16527
	-1	1.11826	0.992985	1.00265	0.989411	0.789623	0.963119	1.06494	0.902813	0.962804	0.933498	1.03667	0.950149	0.99028	1.32022	1.05521	0.940035	1.02334	1.48281	1.39755	0.942139	1.01429	2.28942	0.773808	0.857143	8.16667	1.15556	0.571429	1.36665	1.03753	1.43182	0.34375	1	0.947398	1.52661	1.04813	1.03575	0.868471	0.915302	1.12457	0.912675	1.02813	0.867203	1.11187	1.06586	1.11602	1.26214	1.48926	1.51485
	0	1.2154	1.75698	1.3614	1.72932	2.09877	1.93741	1.89865	3.98558	1.64527	1.27692	1.92395	1.93156	1.15959	1.8334	2.52761	1.39859	1.7968	3.1349	4.42789	6.56458	1.91429	2.74866	2.0807	11.1429	11.0833	31.2	2.04762	1.31143	1.43278	4.77273	0.6875	9	3.35307	1.75165	3.31444	3.67469	1.39165	4.64097	3.12682	2.11237	2.75348	0.942739	3.74523	4.444	9.03328	1.94822	2.69928	2.97143
	1	1.43079	2.43788	1.75694	1.9186	7.56856	2.29123	1.85644	8.84838	2.92355	1.63229	2.85051	4.19361	1.20515	2.3256	4.6135	1.92593	2.42746	3.96432	6.033	16.9737	2.84286	2.60515	2.73414	19.7143	20.125	63.5556	0.857143	1.41496	1.72922	18.1364	14.7812	29	9.81728	2.04183	4.18946	6.3836	2.64583	6.34414	4.16721	4.75841	3.96051	1.24245	4.38779	5.55645	17.4681	3.11327	3.31981	2.44706
	2	1.59551	2.84926	1.98921	2.01324	11.284	2.33225	2.03057	10.8586	3.19141	2.02231	3.07454	4.9549	1.25161	2.73187	6.15951	2.39594	3.01053	4.28594	6.61416	21.2285	3.55714	3.1792	2.90839	30.8571	19.5417	93.6	1.52381	2.40889	1.97625	23.3864	27.1562	48.5	14.2113	2.22541	5.16073	7.25824	3.52595	7.57494	4.89351	5.73947	4.35813	1.06457	4.26157	6.77375	21.3904	3.01618	2.76134	4.99608
	3	1.79823	2.87966	2.52503	2.01109	12.5401	2.59889	2.10972	12.4786	3.36089	2.18267	3.58816	5.21581	1.23031	3.13379	6.62577	2.88889	3.12952	4.76328	7.33369	23.7358	3.82857	2.63385	3.51828	30	21.5833	115.556	1.7619	3.86527	2.34679	31.0227	27.5	66	16.887	2.36162	5.42324	8.42777	4.53809	8.10718	5.76704	6.83264	5.18885	1.08772	4.72054	7.24552	25.1347	4.1165	3.04057	2.3888
	4	1.86581	2.96882	2.93437	2.19606	14.3051	2.39891	2.2047	13.1188	3.4959	2.30718	3.36358	5.58467	1.20515	3.72339	7.30061	3.19841	3.72449	5.16615	8.03938	25.6505	4.28571	2.1746	4.21528	42.8571	17.5	145.6	2	3.46494	2.86556	35.7955	35.0625	78	17.4025	2.50967	6.13201	9.67727	5.14439	8.55293	7.19021	7.33158	5.00424	1.49342	4.43369	7.46102	26.3316	3.91586	3.50597	3.14622
	5	1.95872	3.28496	3.85884	2.1552	16.0595	2.42968	2.26274	14.0172	3.58136	2.41377	3.42608	5.65289	1.27201	4.0275	7.90184	3.53086	3.97437	5.46406	8.24694	27.0485	4.2	2.23201	5.69642	52.2857	21	147.911	2.46032	5.63915	3.03848	47.7273	43.3125	96.5	17.2143	2.57482	6.70952	9.43237	4.36451	8.58619	7.22947	7.06809	5.30245	1.46783	4.78939	8.32303	27.6012	3.72168	3.94033	3.33557
	6	2.06009	3.40857	4.50274	2.38964	17.2043	2.24507	2.00946	14.5394	3.674	2.50817	3.52814	5.8702	1.23348	4.0869	7.8773	3.92063	4.11716	7.14661	9.00798	28.6289	4.22857	2.66255	7.09044	61.7143	24.2083	174.489	3.38095	5.59774	3.14964	48.6818	49.5	111	17.6807	2.65773	7.05078	10.1871	4.65544	9.6041	7.73985	7.86976	6.02667	1.52388	4.74349	8.78898	28.8062	3.83819	3.98687	4.5591
	7	2.01785	3.50382	5.5008	2.55526	18.7414	2.1938	1.99363	14.4187	3.67687	2.42572	3.511	5.75627	1.34046	4.09838	8.62577	4.1843	4.41465	7.36667	9.24321	28.5985	4.54286	3.60974	6.39343	50.5714	24.7917	216.089	2.85714	5.94285	3.68076	62.5227	49.8437	113.5	19.1454	2.87684	7.43579	10.1171	5.41087	10.0565	8.26985	7.60067	5.85627	1.51657	4.6058	9.25493	30.642	4.12298	7.24463	1.98095
	8	1.91227	3.59501	5.87564	2.35093	19.8226	1.94766	2.28912	15.5586	3.64145	2.47686	3.64652	5.96092	1.2915	4.46307	8.65031	4.20723	4.46224	7.78307	9.47845	30.6651	4.57143	3.12179	7.48251	62.5714	23.3333	226.489	3.1746	5.88073	3.58195	67.7727	54.6562	114.5	19.6691	2.68734	7.70705	10.7368	5.16151	10.6553	8.71152	7.97627	5.70717	1.81627	4.90987	8.77733	30.5045	4.57605	6.17422	1.99552
	9	2.05586	3.79564	6.21829	2.46277	20.7554	2.18867	2.23108	15.6877	3.71805	2.56839	3.65565	5.86809	1.26091	4.73867	9.37423	4.73457	4.81922	7.98281	9.02182	31.2425	4.5	2.97828	7.65676	57.4286	23.9167	264.622	3.26984	6.28106	3.68076	77.7955	50.875	136.5	19.9636	2.81762	8.26707	10.8918	5.67247	10.6619	8.11281	8.26779	6.06928	1.98684	4.58859	8.09005	31.4426	5.07443	3.31981	2.57815
	10	2.04742	3.60312	6.47585	2.59828	20.3632	2.26046	2.20997	16.4935	3.76257	2.57126	3.69603	5.59522	1.35338	4.60879	9.69325	5.02116	5.1762	8.02005	9.93507	32.2455	4.51429	3.06439	7.91814	64.2857	20.4167	269.244	3.55556	6.35699	3.9772	81.1364	54.3125	120	18.9981	2.95975	8.43332	10.6569	6.75061	11.5601	8.39745	8.52006	6.38879	1.96491	4.74349	8.67832	32.2271	5.54693	4.45227	2.66555
	11	2.11922	3.72673	6.76561	2.56602	22.0911	2.563	2.17831	15.9573	3.61057	2.41042	3.84677	5.59381	1.28946	4.72917	9.59509	5.08995	5.2357	8.23672	10.0181	32.7165	4.64286	3.89677	8.48446	62.5714	28.2917	285.422	3.33333	5.25953	4.08836	90.6818	50.1875	148	20.0209	3.22625	8.99333	11.1667	6.55503	11.6865	8.71152	7.00082	6.31778	1.97709	4.73202	8.22984	32.8417	5.70874	3.80072	3.77255
	12	2.17834	3.78753	7.25544	2.63915	22.213	2.4707	2.363	16.3588	3.85401	2.53923	3.83183	5.83609	1.37741	4.7454	9.73006	5.0097	5.73547	8.15208	9.85205	31.5313	5.07143	3.2079	8.96365	69.4286	28.2917	302.756	2.69841	5.76339	4.15012	89.25	52.25	152	19.6691	3.39799	9.18584	11.8264	5.59423	11.4204	9.52616	6.39537	6.01957	1.68226	4.95003	8.37545	33.4563	4.9644	5.16587	4.25322
	13	2.2248	3.84022	7.46471	2.57462	23.0663	2.80401	2.25219	17.0298	3.92056	2.67139	3.87056	5.74255	1.32618	4.80836	9.7546	5.22751	5.31899	8.45	9.96275	32.0023	5.14286	3.29401	8.09239	73.7143	28.5833	324.711	3.03175	5.34925	4.19952	92.1136	53.2812	166.5	21.191	2.21949	9.48335	11.7714	6.1932	11.8262	8.90782	6.10946	6.26098	1.72368	5.76471	8.94041	33.1247	4.8932	5.95704	4.63193
	14	2.2966	3.98613	7.36812	2.61334	23.4267	2.70658	1.86172	16.8501	3.67855	2.74118	3.93085	5.75627	1.28788	4.53158	8.99387	5.37654	5.98535	8.55833	10.793	34.4489	5.17143	3.1505	7.91814	72	25.6667	320.089	3.03175	4.12755	4.4095	103.568	53.9687	163	21.0765	2.3557	9.6146	11.3766	5.89739	12.0191		6.41219	6.22548	1.94542	8.47838	8.35797	28.9194	4.80906	7.91169	4.31148
	15	2.45287	3.92938	7.31753	2.94027	24.5186	2.57326	1.77729	17.8131	3.98017	2.65275	3.98257	5.8164	1.39463	4.49435	10.6503	5.18166	6.24714	8.77161	10.2257	33.7347	5.48571	3.52363	8.74583	80.5714	29.4583	331.644	3.12698	4.18967	4.58242	103.091	58.4375	162.5	21.7965	2.47414	8.78333	11.8564	5.67247	11.5534		6.25522	6.19708	1.57627	6.61954	8.95789	29.7039	5.43042	9.12172	5.65154
	16	2.38529	4.13203	7.83036	2.70582	25.8542	2.1579	2.41049	18.2258	3.87221	2.48952	4.03678	5.96936	1.30397	4.50901	10.3313	5.90388	6.23524	9.30312	10.6961	29.2215	5.37143	2.49033	9.26859	87.4286	28.2917	338.578	3.11111	4.18967	4.85416	109.295	59.125	175.5	21.8702	2.61035	9.11584	12.1463	5.71403	12.059		7.79688	6.11898	1.62987	5.62701	10.1635	34.7664	6.04531	8.96659	6.54006
	17	2.30927	4.0226	7.78896	2.72088	26.4213	1.93741	2.15193	17.8131	3.81236	2.78228	4.11423	6.03195	1.40982	4.53712	10.6135	5.69753	6.56842	9.33359	11.2634	30.3156	5.71429	2.49033	8.00526	83.1429	29.4583	330.489	3.22222	2.85064	4.74299	106.909	60.5	159.5	21.3138	2.94791	9.15959	11.6515	6.76039	10.8549		6.80461	6.50239	1.48124	7.77845	10.3674	34.3863	4.12298	8.79594	6.58375
	18	2.40641	4.09961	7.21635	2.69937	26.5326	2.22456	1.80367	19.2197	3.90213	2.6745	3.96487	5.99221	1.36313	4.60127	11.3006	5.62875	6.69931	8.4026	10.9729	36.1812	5.72857	2.03109	8.3102	75.4286	29.75	330.489	2.90476	4.31391	4.91591	115.023	61.875	178	21.0847	3.00713	9.36959	11.8164	9.33475	10.8016		7.28673	6.05508	1.45565	4.6517	10.2101	33.893	4.56311	5.69332	7.26835
	19	2.52044	3.96991	8.27649	2.98759	26.6333	2.07073	1.82478	18.4224	3.75491	2.47471	3.54446	6.04707	1.38217	4.62978	10.8834	5.73192	6.81831	8.45	11.3049	37.6704	5.87143	2.97828	9.39928	74.5714	30.625	338.578	2.80952	4.2794	4.91591	131.25	70.4687	190	21.7965	3.08412	9.16834	12.1413	11.6646	11.7996		7.04006	6.64439	1.35819	4.25583	10.0237	34.7664	4.65372	6.42243	6.81681
	20	2.54578	4.00436	7.94074	2.84778	28.5149	2.13226	2.26802	18.6357	3.74222	2.7689	3.95989	5.75592	1.38013	4.31894	10.7853	5.97266	6.34233	7.98281	11.2358	36.2572	5.8	2.49033	9.00721	78	34.4167	298.133	2.92063	4.45886	5.43468	122.659	59.8125	188.5	21.281	3.36245	10.5859	12.5211	11.1268	11.7929		7.17461	6.9497	1.30458	4.11241	10.9731	37.2491	5.41748	6.11217	6.37983
	21	2.41063	4.23944	8.05572	2.88865	30.0096	2.08611	2.41576	19.0176	3.70344	2.74333	4.13967	5.69473	1.32777	4.43456	10.8834	6.28219	6.28284	8.47708	11.8999	38.3086	5.84286	2.71996	9.00721	76.2857	31.7917	337.422	2.98413	4.37604	5.2	132.205	54.6562	149.5	21.1747	3.43944	10.0346	11.3866	9.16117	12.9106		7.83612	6.9284	1.30093	4.24436	10.6586	36.1655	6.47249	6.98091	6.37983
	22	2.50355	4.27794	6.97488	2.83703	30.0467	1.89126	2.48964	18.72	3.56078	2.73114	4.04978	5.8396	1.3391	4.04096	11.0429	6.16755	6.9968	8.54141	11.6786	40.0865	6.04286	2.71996	9.61709	76.2857	31.7917	345.511	3.33333	3.3614	5.28646	127.909	60.5	195	20.6428	3.74147	10.5246	12.0913	11.3199	12.9439		7.97627	6.9142	1.41788	4.34189	10.047	37.047	4.74434	8.48568	5.87003
	23	2.58802	4.18878	8.47196	3.04136	30.8046	2.02458	2.3841	19.4275	3.85976	2.85469	4.03983	5.57482	1.39123	4.22588	10.6135	5.94974	6.84211	8.35182	11.4987	39.889	5.78571	2.28942	10.3577	82.2857	31.5	364	3.74603	5.25262	5.32352	138.409	66.6875	199.5	21.9111	4.28038	10.9709	13.4557	9.94594	12.2653		8.23975	7.0207	1.48002	4.41074	10.6761	36.9418	6.24595	9.15274	6.9042
	24	2.52044	4.02666	8.62834	3.06072	30.6191	1.7887	2.32606	19.9385	3.82505	2.73066	4.12003	5.76084	1.43883	4.23103	10.9816	6.45414	7.69886	8.24687	11.0559	40.9831	6.21429	2.1172	10.5755	85.7143	36.1667	383.644	3.79365	6.04638	5.2	142.705	65.3125	197.5	21.6083	4.36921	10.6996	13.0009	9.81881	11.5268		7.539	7.15561	1.43616	4.42795	10.5712	36.3596	6.20712	6.94988	6.16134
	25	2.47821	4.30834	8.77782	2.95103	29.8082	1.86562	2.2258	20.3596	3.89423	2.96271	4.12059	5.90149	1.36426	4.53474	11.0675	6.05291	7.69886	8.45	11.4018	38.7037	6.11429	2.40423	10.6626	85.7143	40.25	400.978	3.30159	3.92049	5.23705	135.068	64.625	200.5	21.1583	4.99695	11.6097	13.3958	6.56481	11.906		7.86976	7.41832	1.18518	4.12388	10.8042	37.5322	6.05178	11.7434	5.7972
	26	2.72317	4.07327	8.84911	2.86284	30.9954	2.12201	2.43159	20.5842	3.96317	2.78324	4.0921	5.79108	1.37061	4.45991	11.3865	6.70635	7.85355	8.48724	11.2634	40.9679	6.27143	2.63385	9.57353	76.2857	30.625	384.8	2.95238	4.5831	5.57055	136.5	67.0312	205	21.0519	5.39373	12.1609	12.6661	7.26646	13.4495		8.33506	7.26921	1.4922	4.19846	11.6254	37.144	4.61489	10.9678	4.51541
	27	2.57113	4.1219	8.81461	2.93812	29.8718	2.19892	2.62155	20.4523	3.73815	2.76077	3.76573	5.90641	1.44903	4.74461	11.227	6.40829	7.63936	7.99974	12.3981	40.9982	6.18571	2.49033	12.7972	90.8571	30.9167	359.378	3.25397	4.59001	5.55819	133.159	63.9375	194	21.0356	5.73128	12.1172	13.2658	6.33989	13.2433		7.64552	7.39701	1.67251	4.39926	11.3342	37.5403	4.47249	12.2554	4.18039
	28	2.7823	3.92938	8.72722	2.88865	30.2587	1.7528	2.64794	21.3142	3.52008	3.05974	3.85258	5.74044	1.49572	4.67056	11.2638	6.56878	7.23478	7.93203	12.9516	35.6189	5.9	2.74866	11.4467	80.9524	29.1667	416	3.36508	4.81778	5.47173	140.318	68.75	192.5	22.4266	5.50032	12.5284	13.3258	5.88272	12.751		7.19703	7.53902	1.32042	4.48532	11.9866	37.6858	5.94822	11.3556	4.31148
	29	2.79075	4.10366	8.71803	2.95963	30.3965	1.8451	2.73236	21.0306	3.97777	2.84896	3.90375	5.78756	1.39395	4.45515	11.2761	6.7866	7.80595	7.85755	13.4774	34.5704	6.12857	2.54774	10.7933	93.3333	29.1667	407.911	3.49206	4.8799	5.49644	134.114	61.5312	199.5	19.309	5.64245	12.2484	12.4212	10.5669	13.7955		7.59506	7.21951	1.45443	4.49106	12.039	38.4784	6.05178	13	4.74846
	30	2.64715	4.07732	9.03308	3.02201	30.6933	2.02458	2.64794	21.2609	3.63474	2.951	4.15074	5.68911	1.41118	4.54108	11.0184	6.64903	7.71076	9.11693	13.5189	35.6645	6.34286	3.55234	10.9675	85.7143	29.1667	374.4	3.50794	4.85229	5.70641	142.227	65.3125	199.5	18.1471	4.78967	11.7584	13.6906	11.5986	13.2366		8.21733	7.17691	1.32042	4.68038	11.9866	37.0551	6.66019	12.1158	4.86499
	31	2.74006	4.16648	8.9112	2.8994	30.635	1.83998	2.7904	20.9408	3.84324	3.0466	3.99087	5.72884	1.34794	4.60998	11.5215	6.55732	7.47277	9.34714	12.7302	34.9047	6.32857	3.43752	12.318	88.2857	28	434.489	3.57143	4.04473	5.66936	142.227	64.625	199.5	19.0472	4.80152	12.0034	13.2808	10.5963	12.6778		8.63218	7.33311	1.88816	4.78939	12.6156	36.6022	6.64078	11.247	5.2
	32	2.70205	4.13203	9.17106	2.98974	30.1262	2.22969	2.53713	21.2525	3.84683	2.99737	4.10233	5.79073	1.44563	4.74857	11.5092	6.48854	7.75835	9.57734	12.8132	36.3027	6.32857	4.70044	12.0131	97.7143	25.6667	400.978	3.57143	4.09994	5.65701	145.091	64.625	191.5	19.2927	5.08578	12.3972	13.6707	12.4738	13.9884		8.49203	7.30471	1.90278	4.72628	12.3302	37.8476	6.40129	8.96659	5.08347
	33	2.62603	4.16041	9.14576	3.25645	31.112	1.92202	2.611	21.2749	3.78747	3.02557	4.15654	5.58959	1.32936	4.81391	11.5828	6.71781	7.82975	9.42161	12.5503	35.5885	6.31429	3.55234	10.1398	83.1429	24.2083	369.778	3.68254	5.76339	5.95344	156.545	67.0312	192.5	18.7526	4.86074	12.7647	13.5707	9.3323	14.0882		8.5593	7.07751	2.05994	4.47958	11.94	36.7397	6.42718	11.6348	5.92829
	34	2.54156	4.20094	8.98249	3.17902	34.1278	1.95792	2.50547	22.5917	3.83917	2.95339	4.31171	5.78862	1.41118	4.81747	10.6871	6.67196	7.49657	9.52995	12.6472	41.0134	5.9	3.1792	10.7062	97.1429	26.5417	388.267	3.60317	6.90917	5.97815	156.545	72.1875	198.5	19.6282	4.00796	12.4059	14.4953	12.5007	13.9485		9.22081	7.56742	1.93932	4.66891	12.1613	35.4295	6.5178	11.3556	6.10308
	35	2.37685	4.16041	8.62374	3.2414	33.354	2.03996	2.72708	22.5805	3.68525	2.94933	4.09542	6.25242	1.36018	4.98299	11.4356	6.72928	8.09153	9.45547	13.1453	43.2624	6.31429	3.92547	10.0963	91.4286	34.7083	369.778	3.44444	5.73578	5.68171	160.364	71.8437	214.5	21.0601	3.90136	12.9309	13.0459	12.3345	13.689		9.2152	7.48222	1.58601	4.73776	12.3069	35.8824	6.19417	12.1623	6.88964
	36	2.55001	4.28402	9.12047	3.19623	33.8575	2.01432	2.77457	20.6629	3.78986	3.01601	4.12391	5.73939	1.3425	4.67848	10.4172	6.83245	7.68696	9.85156	13.0899	47.0462	5.97143	3.92547	11.7081	91.4286	27.4167	388.267	3.7619	5.61154	5.85463	153.682	69.7812	224	19.7427	3.81845	13.491	14.0305	10.0388	14.0084		8.7499	7.46802	1.80653	4.61728	12.7728	37.0874	6.59547	11.9451	6.64202
	37	2.58802	4.33063	9.13426	3.01985	33.7038	2.15277	2.70598	22.1705	3.9287	3.10873	4.07385	6.32978	1.30102	4.80322	11.0798	6.7522	8.24622	9.73307	12.5641	45.8761	5.95714	3.66715	10.5319	99.0476	30.0417	375.556	3.65079	6.01877	6.16342	157.977	65.3125	223	18.8426	3.75923	13.3072	13.7556	7.69674	13.4096		9.66929	6.9284	1.69201	4.38205	12.7088	39.1577	6.35599	11.5728	6.42353
	38	2.66404	4.30023	9.17566	3.21343	35.0288	2.38353	2.74291	22.0021	3.76712	2.94527	4.15295	5.77244	1.37469	4.46624	10.9816	6.99295	8.30572	9.13047	12.5226	47.2285	6.08571	4.1838	11.0982	89.1429	32.0833	377.867	3.4127	6.1016	5.66936	153.205	75.625	222	19.4809	3.68225	13.1322	13.5257	6.53058	12.8241		9.43384	7.10591	1.80287	4.45663	11.7245	39.554	5.44337	10.3628	6.64202
	39	2.74851	4.23336	9.23545	3.14461	35.2249	2.16303	2.56351	21.7297	3.91362	3.07504	4.14244	6.09243	1.33162	4.75253	11.0552	6.93563	8.6151	8.92057	12.5365	45.2227	5.84286	3.23661	12.6229	82.2857	30.625	383.644	3.7619	7.26118	6.15107	151.295	78.0312	223	18.008	4.15601	12.8347	14.0955	7.25913	13.4362		8.85081	7.16271	1.30458	4.3591	12.5865	39.7076	5.96764	10.9988	6.3944
	40	2.69783	4.41169	9.5459	3.08868	34.4246	2.26559	2.59517	20.792	3.7834	3.26694	4.31945	5.71442	1.26997	4.54662	11.1902	7.23369	8.21053	8.87995	12.3012	46.955	5.71429	3.98288	11.7517	94.2857	30.0417	387.111	4.15873	8.34484	5.95344	152.25	76.3125	217.5	18.2535	4.21523	13.2197	14.2604	7.35448	12.6445		8.81718	7.67392	1.35697	4.62301	12.0681	39.0687	6.03236	11.6038	6.68571
	41	2.43597	4.37724	9.44472	3.11449	33.8151	2.07073	2.72708	23.0914	3.63786	3.03441	4.2409	5.80761	1.36131	4.65393	11.2761	7.05026	9.25767	9.21849	12.4811	46.4991	5.85714	3.69585	12.6229	100	30.625	385.956	4.42857	8.11016	5.97815	152.25	78.375	216.5	19.4972	3.777	13.561	14.2704	7.61362	13.0237		9.23202	7.46092	1.37159	4.74349	12.3185	38.9232	6.35599	12.0382	6.49636
	42	2.68516	4.29415	9.52981	2.98114	33.2056	2.02971	2.55823	23.5463	3.72355	3.41177	4.12003	5.98307	1.26612	4.80836	11.1779	6.92416	8.50801	8.2875	11.7892	46.18	5.91429	2.28942	11.621	108.571	34.4167	406.756	5.80952	7.76505	5.9658	157.5	72.1875	224.5	21.1828	3.36245	13.3597	14.5653	7.78231	11.8395		9.05824	7.80173	1.96004	4.77218	12.5108	38.0255	6.53722	12.364	6.67115
	43	2.73162	4.27592	9.65859	2.93597	32.2992	2.02458	2.60572	22.7124		3.31617	4.14825	6.45391	1.41594	4.55019	10.9939	7.27954	7.94874	9.12031	11.9415	47.578	5.71429	3.23661	14.4961	109.524	30.3333	400.978	8.71429	8.27581	6.12637	153.682	81.8125	217.5	19.6363	3.16703	13.701	13.6557	7.68452	11.8994		9.05263	7.64552	2.27071	4.93282	11.8642	37.3219	6.60841	11.7589	6.20504
	44	2.95546	4.26376	9.48841	3.11019	32.4688	1.73229	2.71653	22.4878		3.35991	4.11838	6.4532	1.23348	4.72362	10.9448	7.47443	8.6389	9.18464	11.8999	48.353	5.55714	2.54774	12.7972	102	37.0417	398.667	8.11111	8.45527	6.26223	157.5	75.9688	220	19.3827	3.54604	13.1672	14.1105	8.9827	12.9372		9.99444	7.69522	2.31091	4.87545	11.3109	37.8395	5.94175	11.9141	6.01569
	45	2.95124	4.30429	9.42862	3.1317	34.5094	1.62461	2.75874	22.4036		3.21413	4.03651	5.9676	1.27292	4.78698	11.3865	7.30247	8.57941	9.16771	12.4534	48.0643	5.42857	2.26071	10.7933	106.286	32.6667	416	4.19048	8.38625	5.90404	164.182	83.875	206.5	18.3926	3.18479	13.1847	13.9855	6.2201	12.9239		9.6749	7.53902	2.59965	4.56564	11.2061	38.0417	6.24595	11.8675	6.32157
	46	3.1793	4.1523	9.51371	3.04997	33.5448	1.98356	2.73236	22.3839		3.29036	3.91785	6.1392	1.2915	4.44248	11.092	7.29101	8.6151	9.58411	12.0383	47.2589	5.85714	2.54774	13.1893	99.4286	31.2083	394.044	5.28571	6.76422	6.45986	174.205	79.4062	216	19.7018	2.8117	12.7472	14.5003	8.75533	12.5913		10.2187	7.58162	1.9247	4.31894	10.5654	37.8799	6.38835	11.6504	6.4381
	47	3.17508	4.37116	8.65823	3.28441	32.5536	1.63486	2.74291	23.7484		3.31498	3.8877	6.0119	1.26476	4.91409	11.9264	7.40564	8.18673	9.38437	12.4534	48.9912	5.78571	2.97828	12.1873	100.286	29.75	457.6	5.39683	8.24821	6.16342	167.523	77	213.5	21.3874	3.24993	13.0534	13.9805	8.45218	13.4695		10.0785	7.97213	2.01486	4.36484	10.6819	38.907	4.72492	12.4726	6.56919
	48	2.9259	4.2597	8.57315	3.26936	33.142	1.90151	2.46325	24.0208		3.34461	3.92117	6.03511	1.34454	4.58107	11.7301	7.31393	7.98444	8.90703	12.4811	49.0976	5.82857	3.55234	11.1854	114.857	35.2917	389.422	4.73016	7.89619	6.0152	157.5	73.5625	197	20.921	3.1078	13.1322	11.7664	10.2491	13.1235		9.55157	7.74493	1.89912	4.21567	11.2527	37.5403	6.12298	10.8747	6.3507
	49	3.30601	4.2597	6.80011	3.35109	34.2232	2.14765	2.53713	24.6048		3.37162	3.89987	6.08399	1.31213	4.91765	11.4479	7.54321	8.31762	8.84948	12.3566	48.7177	5.6	2.80606	13.2328	110.571	31.5	447.2	5.85714	6.68139	6.27458	167.523	73.5625	201	21.3956	3.14926	12.7122	11.0367	9.9875	13.6025		10.5775	7.63132	1.86013	4.405	10.7693	37.8719	6.27832	9.46301	5.94286
		Galectin-3–mCherry
		Vesicles →
	Frame	1	2	3	4	5	6	7	8	9	10	11	12	13	14	15	16	17	18	19	20	21	22	23	24	25	26	27	28	29	30	31	32	33	34	35	36	37	38	39	40	41	42	43	44	45	46	47	48
	-30	1.03654	0.968679	0.990797	1.00017	0.897605	0.92551	0.903766	0.935712	0.89055	1.01257	0.984503	1.08451	0.939194	0.929997	0.983967	1.07631	1.05603	0.955196	1.01534	0.980108	1.05224	1.00583	0.982509			0.947103			1.0097	1.02589		1.03858		1.03537	0.992143	1.01146		0.995874	1.02935	1.01044	0.977192	0.997802	1.01255	1.14776	1.05462	1.03195	0.843083	0.956207
	-29	1.0803	1.01178	1.01199	1.0159	0.979884	0.883407	1.0616	0.836265	0.999103	1.03165	1.09653	0.982404	1.03125	1.01871	1.00596	0.992378	1.01591	0.972466	0.961846	0.965761	0.942276	0.896775	0.979243	1.02227	0.972254	0.993724		1.02533	1.05355	0.972799	1.06174	0.957935		0.965544	0.984287	0.970301	1.01747	0.844086	1.01804	1.06349	1.02587	1.07637	0.977202	1.11484	1.08147	0.97322	0.957965	0.988547
	-28	1.00178	0.999372	0.990797	1.02264	0.951115	1.26524	0.979254	0.808216	1.04273	0.939739	1.13781	0.947925	1.07164	1.00072	0.922987	0.97256	1.04099	0.9006	1.02159	1.05321	0.93724	0.974556	1.00455	0.98163	0.956052	0.99081		0.952751	1.05081	1.00408	1.00461	0.936945		0.98513	1.0055	0.867112	1.1137	1.02209	0.902363	0.964524	0.958383	0.987485	1.02552	1.10299	0.951082	1.02005	0.933035	0.977899
	-27	1.02109	0.945822	0.986334	1.04231	1.01326	0.900829	1.00533	0.936987	0.841854	0.970086	1.04838	0.987708	1.1421	1.01176	0.992964	1.04017	0.946956	0.957424	0.868063	0.910422	0.949831	0.852672	0.987407	0.933875	0.940862	0.977213	0.925834	1.05619	1.05081	1.02304	0.987992	0.975611		0.909339	1.04321	0.973779	1.06493	0.951983	0.924995	0.977192	0.986043	0.943041	1.0102	0.986123	0.944584	0.916028	0.972115	1.00117
	-26	1.05456	1.11039	0.975179	0.947926	0.971829	1.0344	1.04376	0.975236	1.06606	0.97182	0.92554	0.900185	0.9298	1.05142	1.04745	1.0052	1.03159	0.890015	0.9417	0.958246	0.964939	0.995405	1.13519	0.971469	0.941875	0.993724	0.878008	1.06036	1.03528	0.983227	1.00669	0.988868		0.961286	0.993715	0.908271	1.03358	0.980634	0.971517	0.945523	1.02808	0.983517	0.998414	0.937071	0.926389	0.883017	0.943479	0.942797
	-25	1.00822	0.980434	0.965138	1.09118	0.985062	0.964709	0.939451	0.892364	0.94229	1.02645	0.938315	0.937316	1.00965	1.03343	0.996463	1.04367	1.03535	0.93904	1.01464	0.95278	1.0942	0.884747	0.931071	1.03243	0.97833	1.07434	0.960907	0.973606	0.97498	0.965214	1.00357	0.994391		0.935738	0.935576	1.02595	1.00833	1.06415	0.985347	0.943939	1.06681	0.989866	1.05262	0.966371	0.863575	0.998937	0.918211	1.03903
	-24	1.07901	1.00198	1.01311	0.984443	0.94421	0.850015	0.885924	0.898739	0.970696	1.02298	0.998261	0.967816	1.01998	1.01994	0.917489	0.96032	1.00338	0.951853	1.08411	0.93365	0.983406	1.15097	1.05844	1.04767	1.02289	0.964586	0.9354	1.05786	1.04899	0.968059	1.03993	0.992182		1.03367	0.965431	1.00334	1.05709	1.02148	0.947627	0.983526	1.03583	1.01288	1.00666	0.969992	0.82762	0.946351	0.811751	1.01024
	-23	1.1202	1.00656	1.03598	1.08725	0.990816	0.922606	1.02455	1.04408	1.00316	1.04119	0.970745	1.04075	1.00025	1.00399	0.950978	0.978389	0.964509	0.893358	1.07716	0.993089	0.980888	0.99781	0.971894	1.0243	0.941875	1.02772	1.01511	1.04952	1.0234	1.06002	0.996302	1.01759		1.01323	0.947361	1.13842	1.03358	1.12511	0.971517	0.94869	1.03583	0.980342	1.00902	0.955836	1.02559	0.8953	0.905746	1.03942
	-22	0.978613	1.00982	1.08227	1.05916	1.01959	1.16361	1.15493	1.02241	0.968667	0.990896	1.10931	1.05932	0.983344	0.983962	0.978968	1.03959	1.00776	1.01146	0.893072	1.01905	1.08077	1.04352	0.94985	1.0243	0.970228	0.970414	1.00129	1.0345	0.97498	0.964266	1.0337	0.983344		1.05326	1.02278	1.13378	0.966525	0.944668	1.01427	0.966899	0.968341	0.976374	0.973667	0.986452	0.928122	0.904512	0.816131	1.03627
	-21	1.04812	0.987617	1.08339	1.04961	1.01211	0.960354	0.942196	1.08233	0.927072	0.956213	1.11619	1.02351	0.991799	1.03179	0.986466	1.07165	0.968897	0.903386	0.950036	1.04023	1.04468	0.965736	1.03313	0.954196	1.00162	1.00538	1.04381	0.852648	1.09832	0.95289	1.00565	0.89607		0.965544	1.01178	1.1019	1.01529	1.04647	1.08216	0.951856	0.963915	0.938279	1.06087	1.04966	1.03079	0.962856	0.917874	1.02483
	-20	1.01208	0.962801	1.09733	1.00411	0.917168	1.00536	0.899649	1.08106	1.07722	1.03945	0.997279	1.11369	0.964557	0.991729	1.01096	1.00229	0.968897	0.960767	1.02089	1.03886	0.926328	1.00423	1.04456	1.04971	0.977317	0.99081	1.14052	1.10457	0.994167	1.0202	1.02123	0.964564		0.991943	1.07071	1.00045	1.10412	0.946497	0.990377	0.921771	1.04911	0.919231	0.960704	1.0434	0.928989	1.00469	0.910126	0.975532
	-19	0.991485	1.03268	1.01869	0.981634	1.00463	0.986487	0.998469	0.994361	1.07925	0.97182	0.988434	1.0076	1.00683	0.992547	0.977469	0.951577	1.06669	0.978037	1.02923	1.00402	0.995157	1.14295	0.937603	0.95318	0.900357	0.97527	1.06187	0.921052	1.01518	1.07898	1.02331	1.04963		1.03282	0.963074	1.10769	0.976975	0.998921	1.23556	1.02786	1.06791	0.973199	0.9937	1.09048	1.04162	0.997786	1.21232	0.966461
	-18	0.961879	1.00721	0.999163	1.00017	0.972404	1.12586	0.998469	1.13588	1.02244	0.954479	1.00711	1.08982	0.978647	0.99132	0.995963	1.02852	0.995853	0.923441	0.944479	0.957563	0.905343	0.972952	0.851873	1.02227	0.971241	0.994695	1.08951	1.00864	0.99508	1.00598	1.01915	1.00986		1.05581	0.934005	0.896677	0.990908	1.03976	0.970259	1.07378	1.02587	0.973993	0.980737	1.03715	0.993535	1.02005	1.06779	1.0201
	-17	0.954156	0.994148	1.01143	0.98669	0.966075	1.00246	1.11239	1.25955	1.11679	1.06113	0.951091	0.943946	0.923225	1.00931	0.94398	1.0017	0.888029	0.983051	0.91947	0.990356	0.97837	1.06437	1.06742	1.00398	1.00263	0.977213	1.19685	1.06286	0.940261	0.925397	1.02643	1.03195		0.973208	1.06757	0.978997	1.01137	0.984901	0.935054	1.05003	1.02698	0.997009	0.961882	0.98711	1.03859	0.963624	1.0587	1.00393
	-16	0.871775	0.973903	0.973505	0.942308	0.967801	1.09537	1.03141	1.06703	0.916927	1.04726	0.916696	1.07391	1.00025	0.989685	1.00746	0.983635	0.962628	1.10116	1.07091	0.945265	1.1219	1.05234	0.993939	1.02024	0.933774	1.07143	1.25318	0.986119	0.983203	1.00408	1.02331	1.00433		1.02856	0.939505	0.903054	0.936481	1.02452	1.10982	1.08249	1.05353	1.01526	1.01138	0.979868	1.1014	0.952492	0.96504	1.0552
	-15	0.933561	0.937332	1.01255	0.960847	1.0052	1.16216	1.01631	0.922963	0.987943	1.04379	1.00711	0.938642	1.04252	0.975785	0.996463	1.07631	0.977046	1.01202	1.05424	0.95278	1.01446	1.01385	0.962913	1.02735	0.981367	0.994695	1.00767	1.09623	0.985944	1.00788	0.995263	0.964564		1.12223	1.01336	0.886822	1.02444	0.923942	1.00672	1.03736	1.02366	0.991453	1.03023	0.990402	1.06111	0.990109	1.02063	0.979476
	-14	1.00564	0.973903	0.918285	1.01871	1.0357	0.738224	1.14533	0.84264	1.01635	0.964017	0.981555	1.0381	0.952345	0.979464	1.04645	0.932925	1.00714	0.959096	0.951425	0.947315	1.04132	1.05474	0.990673	1.02634	0.996557	1.01024	1.05231	0.991958	0.943916	0.985123	1.03681	1.02974		1.05837	1.03535	1.06016	0.994392	1.11352	0.863386	1.03578	0.972766	1.01209	0.994878	1.00357	1.06198	1.05766	1.05129	0.978687
	-13	1.0005	1.03594	0.977968	1.0086	0.958019	0.940028	0.740438	1.07341	0.932145	1.09321	0.974676	1.03545	0.956103	1.01258	1.08143	1.03376	1.0366	1.07442	0.994496	1.04638	0.931364	1.08762	0.993123	1.04666	1.04719	1.02189	1.03743	1.02366	1.0033	1.0221	0.918395	1.08829		0.988536	1.18149	0.892619	1.00702	1.03489	1.03313	1.05874	0.931831	1.0486	1.00313	1.0118	1.1131	1.11179	1.17156	0.991308
	-12	0.942571	1.03007	0.993585	0.927139	1.0052	1.01262	1.1165	1.07213	1.08432	1.05246	1.02873	1.04473	1.14304	1.02403	1.04045	0.907279	1.03096	1.04378	1.0195	1.09694	1.0153	0.991395	1.00864	1.04361	1.14136	0.978184	0.906704	0.931896	0.926556	0.946254	0.993186	0.978925		1.01238	1.07307	0.976098	1.01399	1.05317	1.0369	1.00569	0.907491	1.08748	0.987808	1.04275	0.990936	1.10373	1.14697	1.00275
	-11	1.02366	0.988923	0.935576	1.01534	1.04145	1.01262	1.02317	1.01859	1.00823	1.01517	0.981555	0.999643	1.05661	1.01503	0.978968	1.01103	0.974539	1.02651	1.06049	1.00197	0.975012	0.942481	1.07477	1.00398	1.07352	0.989839	0.879071	0.884347	0.995994	1.05528	0.986953	0.962354	1.05539	0.9153	0.934005	0.969141	1.00963	1.00136	0.935054	1.00015	0.949533	1.01447	0.997235	1.01509	0.932021	1.0569	0.956281	1.00117
	-10	0.987623	0.985658	0.98745	0.977701	1.12661	0.955998	0.992979	1.04536	0.936203	0.952745	0.927506	0.977099	0.994617	0.966382	1.04645	1.01453	1.00338	1.00311	1.03826	0.923402	0.995997	0.923236	0.971894	1.00906	1.09174	1.0316	0.975786	1.01198	0.940261	0.986071	0.951635	1.05405	0.954614	0.905081	0.980359	0.968562	0.932127	1.04037	1.03564	1.07299	0.944001	1.05336	1.00195	0.926537	1.03209	1.11371	0.997046	1.01221
	-9	0.941284	0.974556	0.990797	0.910847	1.04663	0.90954	1.02729	0.981611	1.03258	0.976156	1.01595	0.967816	0.935437	0.974967	1.04695	0.95624	1.05415	1.12288	1.05632	0.973959	1.043	1.10526	1.04783	0.973501	1.09073	1.02675	0.923709	0.971938	1.01335	0.987967	0.970333	1.04521	1.01084	1.00386	1.01021	1.08914	0.990038	0.932476	1.02307	1.05003	0.93515	1.02875	0.964239	0.912052	1.05548	1.04154	1.02265	0.949502
	-8	1.0198	0.980434	1.03598	0.999611	1.0754	1.08811	0.879061	1.00839	1.07113	0.972687	0.987451	0.996991	0.883771	1.03057	1.03595	1.04833	1.04788	1.09781	0.957678	1.08054	0.932203	0.968141	1.1409	0.996871	0.969216	1.03549	0.870568	1.00614	1.03163	1.01167	0.927743	0.951307	1.08827	0.950215	0.947361	1.03349	0.922548	0.992826	1.07839	1.00174	0.961703	1.02796	0.980737	0.882095	0.981406	1.00508	1.0843	0.959756
	-7	1.00564	0.992188	0.948405	0.96478	1.06964	0.963258	1.24278	0.954837	1.04881	0.998699	0.964849	1.00097	0.943891	0.945123	0.936982	1.04309	0.959494	1.19364	0.963235	1.15023	1.09337	0.987386	0.980876	0.938956	1.08466	0.981098	0.926897	0.991124	0.997821	1.03063	1.00565	1.07062	1.00394	1.01494	1.07778	1.06769	0.947802	0.920894	0.931282	0.928896	0.996	1.02558	1.02905	0.970321	0.993969	1.01007	1.1473	1.04968
	-6	0.949007	1.09472	0.993585	0.984443	1.0052	0.961806	0.931216	1.08488	1.05896	0.97182	0.9904	0.914772	1.06789	0.984779	1.05344	0.910194	0.980808	1.07107	1.06813	1.07576	1.02789	1.01545	1.00619	0.949116	1.07858	1.01412	0.941777	1.02699	0.972239	0.997448	0.940209	1.00765	0.928094	0.99024	0.94579	1.05668	0.86246	1.03367	1.00672	0.941564	1.02366	0.964469	0.97838	0.942997	1.00696	1.01237	1.04017	1.04021
	-5	0.970889	1.01309	0.970716	1.01647	1.03742	1.16942	0.903766	1.02496	0.958522	0.921531	0.954039	0.925381	1.03125	1.03098	1.01696	0.918354	0.974539	1.07442	1.02367	1.00812	0.972494	0.905595	0.893513	0.94302	0.933774	0.961672	0.975786	0.917715	0.940261	1.01546	1.02019	1.00544	0.958857	1.09839	0.924577	0.978417	0.965219	0.961737	0.961458	0.955023	1.08451	0.981136	0.997235	0.947277	1.03296	1.02619	1.12844	0.997618
	-4	0.936135	0.995454	0.985219	0.990622	1.05008	0.80646	0.729458	0.958662	1.04678	0.944074	0.905886	0.963838	0.973011	1.03098	1.00646	0.974892	1.02093	1.04879	1.11051	0.995822	1.02705	1.00342	1.12376	0.973501	1.05428	1.0316	0.973661	1.10291	0.990512	0.997448	1.02435	0.962354	0.897331	0.962989	0.926149	1.0503	0.920371	0.903216	1.0369	1.00015	1.00374	0.950184	1.01373	0.919624	0.978807	1.0496	1.15202	1.00945
	-3	1.01208	0.97978	0.940596	0.978825	0.98161	1.04166	0.870826	0.989261	0.918956	0.954479	0.952074	0.928033	0.951406	1.02198	0.956476	0.945166	0.928776	1.00478	1.00978	0.928185	1.1068	1.15097	0.94985	1.01922	1.11909	0.961672	0.854626	1.03283	0.991426	0.938669	0.951635	0.972297	1.00553	1.03622	1.02357	1.13146	0.983071	0.923942	1.03313	0.983526	0.960596	0.944628	0.953633	0.994353	1.01649	0.952876	1.15438	1.04061
	-2	0.990197	0.977821	0.96737	0.991184	1.02706	0.752742	0.906511	1.00329	1.01838	1.03251	0.908834	0.953229	1.06601	1.02321	1.01846	1.03726	0.953225	1.06439	1.07855	0.999238	1.09085	1.12851	0.984958	0.945052	1.12111	0.961672	1.00448	0.943575	0.983203	0.981331	1.00773	1.02422	0.954614	1.02601	0.920649	1.07233	0.96609	0.960517	1.10479	1.07616	0.925192	0.939866	0.889998	0.980526	1.01173	0.997786	1.1217	1.0485
	-1	0.964453	0.964107	0.921631	1.04118	1.10129	1.00246	0.815926	0.882164	0.987943	1.07413	0.906868	0.933337	0.995556	1.02444	0.915489	0.907279	1.0366	1.00144	0.884041	0.871479	1.18654	1.05635	0.908209	0.971469	1.10795	1.06754	0.951342	1.06537	1.02432	0.95289	1.01396	1.01649	1.03948	1.1035	0.944219	1.03813	1.00397	0.845305	0.992891	1.02153	0.980511	0.916057	0.972488	0.973284	1.06805	1.05037	1.25713	1.05599
	0	1.06872	1.09406	1.00084	1.02321	0.977007	0.831141	0.946314	0.986711	1.0062	1.00217	1.08867	1.12828	1.05286	1.13032	0.989465	1.00928	0.98645	1.49559	1.04104	1.42897	1.16471	1.03229	1.03885	1.20211	1.22339	1.3327	1.15328	1.2297	1.16502	1.26479	1.15523	1.52024	1.12699	1.18695	1.1807	1.20682	1.00136	1.15071	1.22298	1.07774	1.05796	0.977167	1.07383	1.23928	1.65503	1.19969	1.14798	1.08754
	1	1.01465	1.13717	1.01422	0.981634	1.13926	1.04456	1.09043	1.13333	1.13302	1.00043	1.12995	1.36432	0.987102	1.27055	1.01296	1.02852	1.00588	1.5474	1.16261	1.94957	1.25369	1.1213	1.12294	1.15334	1.25782	1.32104	1.01511	2.0372	1.36328	1.45345	1.43985	1.94115	1.22458	1.11031	1.17442	1.07291	1.05187	1.24824	1.24562	1.07458	0.98383	0.99304	1.05262	1.11188	1.99033	1.25112	1.1719	1.03666
	2	1.03654	1.21945	1.10458	0.995117	1.2739	1.2333	0.973764	1.1958	1.1949	0.924132	1.01398	1.38422	1.04346	1.27545	1.04595	1.0699	0.972031	1.74294	1.17164	2.02199	1.26964	0.993801	1.10498	1.23971	1.17073	1.32784	1.08632	2.25993	1.52865	1.64875	1.51776	2.2339	1.16412	1.15204	1.30955	1.20682	1.06711	1.35248	1.29339	1.02232	1.03915	0.944628	1.06794	1.28076	2.04794	1.30217	1.05836	1.15853
	3	1.00693	1.17047	1.20108	0.973768	1.32396	1.0402	1.01219	1.31693	1.37954	1.00737	1.03462	1.36167	0.977708	1.34209	1.07794	0.953326	1.03472	1.72288	1.15636	2.25633	1.2923	0.916822	1.14907	1.39313	1.3125	1.47353	1.22873	2.47015	1.59901	1.81655	1.49491	2.34769	1.13866	1.10691	1.23727	1.31697	1.14331	1.38357	1.28082	0.99461	1.05353	0.922406	1.0703	1.41935	2.12072	1.35284	1.2231	1.00866
	4	0.951581	1.1228	1.08227	0.969836	1.25952	1.02278	1.11513	1.3641	1.20809	0.999566	1.05526	1.39748	0.888468	1.42794	1.10293	0.928845	1.09177	1.75687	1.18345	2.13882	1.41065	1.00503	1.06334	1.42971	1.19402	1.56094	1.24999	2.48934	1.62002	1.86395	1.48556	2.29245	1.11055	1.04474	1.22391	1.22653	1.1359	1.41832	1.3374	1.01124	1.06349	0.941454	1.1575	1.42758	2.28144	1.44496	1.16179	1.04731
	5	0.945145	1.1548	1.16259	0.97433	1.19795	1.1157	1.13572	1.37302	1.19389	1.10275	1.08081	1.67463	0.984284	1.42958	1.04545	0.9644	1.05541	1.93403	1.31544	2.26795	1.31832	1.17021	1.05599	1.37789	1.18795	1.46576	1.31057	2.51687	1.60175	1.95876	1.43154	2.37199	1.17685	1.16396	1.30012	1.46248	1.0375	1.36833	1.29717	1.00649	1.12876	0.930342	1.12804	1.39993	2.18267	1.33249	1.11058	1.08715
	6	1.02109	1.16329	1.14642	0.985566	1.25607	1.14619	1.12886	1.46482	1.20708	1.09754	1.02971	1.44919	1.06789	1.43939	1.12992	0.979555	1.05227	2.14127	1.33281	2.37589	1.33175	1.04512	1.17275	1.44393	1.26491	1.63185	1.43811	2.60446	1.51586	2.009	1.47206	2.3742	1.16359	1.21421	1.24198	1.19929	1.09105	1.34517	1.43547	1.04924	1.12434	0.974787	1.09387	1.45063	2.28534	1.37088	1.13955	1.10016
	7	0.997921	1.22272	1.35057	1.11141	1.21406	1.15345	1.22082	1.38322	1.27911	1.062	1.04838	1.46909	1.01622	1.47578	1.12742	0.879302	1.0297	2.07999	1.30363	2.38477	1.3519	1.00022	1.1009	1.32404	1.23554	1.48421	1.28188	2.52187	1.57891	1.99099	1.50945	2.34548	1.21079	1.08732	1.30641	1.40914	1.17335	1.34822	1.39021	1.07378	1.10774	0.950977	1.09858	1.4526	2.28187	1.35668	1.23355	1.00906
	8	0.974751	1.31872	1.37957	1.02602	1.29289	0.842756	1.1316	1.4202	1.2923	1.06633	1.01202	1.6627	0.987102	1.58943	1.15191	0.920685	1.0786	2.09391	1.25778	2.34037	1.36868	0.99781	1.08212	1.40228	1.20617	1.5658	1.26168	2.54439	1.54236	2.02038	1.59151	2.27588	1.15616	1.12394	1.23255	1.31291	1.13155	1.31957	1.48702	1.08724	1.17081	0.953358	1.0868	1.40652	2.31003	1.51674	1.13079	1.02641
	9	0.925837	1.23055	1.45878	1.10017	1.39531	0.82243	1.12337	1.54387	1.33592	1.04899	1.21839	1.77144	0.98898	1.64707	1.21139	0.997624	1.19207	2.28779	1.28071	2.64507	1.158	1.05715	1.13682	1.35859	1.32465	1.62893	1.35733	2.64116	1.48023	2.15215	1.50426	2.32449	1.13654	1.08306	1.43132	1.32219	1.11762	1.43112	1.21544	1.05478	1.13319	0.983517	1.08562	1.41277	2.33385	1.42193	1.02063	1.06822
	10	1.05971	1.21553	1.4281	1.01927	1.36136	1.34073	1.07807	1.55024	1.28722	1.01864	1.1152	1.49959	1.05474	1.63317	1.20689	1.08389	1.10556	2.31843	1.42798	2.78786	1.30657	1.13333	1.12621	1.40837	1.23655	1.60659	1.29038	2.48767	1.52683	2.11708	1.50737	2.31234	1.20125	1.09158	1.36062	1.40509	1.29222	1.30737	1.42039	1.20838	1.10442	1.0486	1.08444	1.46116	2.25458	1.51827	1.11193	0.992491
	11	1.00822	1.305	1.44037	1.00354	1.52304	1.00681	1.04239	1.359	1.28215	0.966618	1.09457	1.65342	1.1637	1.54282	1.22539	1.07515	1.06544	2.20923	1.2168	2.69222	1.28894	0.975358	1.23153	1.35249	1.31959	1.63865	1.39666	2.50185	1.66662	2.20335	1.417	2.28582	1.14343	1.19717	1.25298	1.36161	1.20078	1.43844	1.16892	1.09833	1.07013	1.00733	1.07737	1.48157	2.307	1.5486	1.1217	1.10608
	12	1.05713	1.17504	1.48555	1.02321	1.48507	1.1578	0.865336	1.61017	1.32375	0.965751	1.14174	1.64281	0.977708	1.60415	1.26637	1.10079	1.12123	2.34461	1.35226	2.54669	1.30909	0.993801	1.15315	1.43987	1.29326	1.68624	1.24149	2.66702	1.57708	2.09527	1.43258	2.27588	1.07236	1.22783	1.2412	1.42422	1.2121	1.43112	1.40278	1.03657	1.0823	1.03669	1.08562	1.47828	2.35551	1.45148	1.10721	1.12816
	13	0.977325	1.14762	1.49057	1.07433	1.36596	1.2783	0.863964	1.55917	1.41099	1.08367	1.09359	1.61629	1.0228	1.70185	1.14291	1.14742	1.12875	2.35742	1.24111	2.48589	1.30237	1.00423	1.04293	1.52928	1.48769	1.62408	1.26806	2.41927	1.51586	2.2024	1.49595	2.41949	1.17579	1.10435	1.33705	1.4561	1.28656	1.37809	1.47948	1.07378	1.08008	1.01368	1.10094	1.53161	2.18483	1.40082	1.08397	1.09977
	14	0.946433	1.28737	1.49727	1.11197	1.48276	1.11425	1.19062	1.63057	1.35824	0.988295	1.11717	1.58048	0.980526	1.83554	1.30736	0.977223	1.1601	2.35575	1.41061	2.66557	1.51054	1.0355	1.06579	1.47442	1.35706	1.63767	1.25105	2.26494	1.46927	2.30194	1.43882	2.27477	1.20231	1.10265	1.20898	1.42712	1.22865	1.35553		1.01836	1.05464	0.99939	1.07265	1.60206	2.10296	1.44074	1.06443	1.10529
	15	0.959305	1.28214	1.40021	0.985566	1.59611	1.0402	0.910629	1.46992	1.41911	0.973554	1.12601	1.64944	1.04159	1.6994	1.37634	1.03434	1.14944	2.36689	1.31266	2.7619	1.33511	0.973754	1.09518	1.48356	1.45224	1.71343	1.33927	2.20321	1.56155	2.35409	1.50114	2.31013	1.21451	1.13927	1.29541	1.44972	1.1986	1.34517		0.987485	1.0823	1.02796	1.13747	1.60634	2.16317	1.45456	1.20794	1.17431
	16	0.968315	1.23643	1.59544	1.03107	1.5426	0.918251	1.09592	1.56299	1.31563	0.959681	1.02381	1.8404	1.06789	1.86865	1.26887	1.0495	1.04475	2.44545	1.34253	2.80836	1.43919	1.00583	1.19316	1.47137	1.4006	1.72509	1.30632	2.23157	1.53414	2.3465	1.46375	2.17977	1.16518	1.22187	1.16577	1.37958	1.2047	1.36224		1.01044	1.01813	0.985898	1.07973	1.59745	2.3893	1.5129	1.19918	1.1751
	17	0.994059	1.27953	1.45655	0.981072	1.53052	1.09102	1.03827	1.60762	1.3278	1.06286	1.13191	1.69055	1.09513	1.79915	1.25688	1.01802	1.07171	2.36857	1.40505	2.63073	1.47696	1.06757	0.924539	1.60955	1.39857	1.57163	1.29463	2.0981	1.55332	2.27161	1.51568	2.40624	1.1254	1.17163	1.21998	1.55523	1.34534	1.36285		1.07853	1.08451	0.986691	1.12215	1.82362	2.3109	1.37357	1.16246	1.13605
	18	1.00178	1.27235	1.47886	0.954105	1.47816	1.12151	1.03004	1.51582	1.34505	0.969219	1.1437	1.64016	0.960799	1.7178	1.21489	1.04775	1.1789	2.16689	1.39325	3.02494	1.33091	1.04512	1.10661	1.51607	1.44414	1.76103	1.27762	2.31499	1.64378	2.38822	1.43882	2.25268	1.06971	1.16907	1.1697	1.49784	1.5182	1.45428		1.187	1.05464	1.02558	1.10683	1.65572	2.3919	1.35437	1.11294	1.15538
	19	0.997921	1.3468	1.4995	1.06309	1.55066	0.98068	1.06298	1.64077	1.41201	1.03772	1.05035	1.69055	1.00213	1.78812	1.27437	1.0664	1.21025	2.1591	1.29738	2.96481	1.50886	0.99781	1.12294	1.44495	1.56363	1.69789	1.30845	2.21989	1.50581	2.41381	1.53542	2.17977	1.24686	1.24146	1.10606	1.66074	1.6079	1.38906		1.21946	1.01481	1.01844	1.10212	1.72123	2.37371	1.41924	1.2322	1.23307
	20	0.91554	1.27757	1.52683	1.04231	1.58518	0.810816	0.973764	1.53749	1.27708	0.918929	1.02381	1.44124	1.00589	1.78648	1.16041	1.12935	1.11747	2.06494	1.4127	2.77557	1.34015	1.0796	1.08212	1.60041	1.43908	1.59008	1.34033	2.18653	1.61088	2.44131	1.38168	2.20186	1.22087	1.30618	1.10763	1.54364	1.61051	1.21776		1.25272	1.12213	1.05256	1.05498	1.70642	2.53313	1.46108	1.07824	1.20665
	21	0.946433	1.24492	1.55304	0.997926	1.59899	1.12586	1.23042	1.67774	1.48505	0.930201	1.16434	1.71707	1.05098	1.77749	1.22689	1.02152	1.12436	2.30227	1.3863	3.13766	1.48788	1.04352	1.0715	1.61869	1.39554	1.69692	1.30951	2.15149	1.56337	2.37115	1.47725	2.27698	1.25163	1.27211	1.19484	1.43523	1.57655	1.37809		1.12683	1.11217	0.976374	1.07501	1.7186	2.44215	1.65223	1.22041	1.21848
	22	0.942571	1.21161	1.47328	1.02882	1.54548	0.864533	1.04102	1.66627	1.34099	1.08801	1.19481	1.52346	0.994617	1.6716	1.31786	1.13868	1.20837	2.3513	1.40297	3.19984	1.4224	0.995405	1.14172	1.48864	1.50895	1.593	1.35627	2.0322	1.42724	2.42234	1.45232	2.11127	1.09782	1.35727	1.21763	1.41378	1.79818	1.3665		1.09833	1.14868	1.06923	1.09151	1.68963	2.47724	1.43114	1.26252	1.18456
	23	0.982474	1.33178	1.63002	1.03332	1.52304	0.953095	1.08905	1.64459	1.45056	1.03512	1.05722	1.49296	1.02468	1.74069	1.44682	1.16899	1.11245	1.99754	1.4773	3.15269	1.33007	1.06196	1.1009	1.64613	1.42895	1.82416	1.43173	2.23991	1.5387	2.43846	1.39311	2.33885	1.15775	1.3462	0.988215	1.62944	1.73591	1.47562		1.08249	1.09889	1.03431	1.10683	1.85851	2.35811	1.63496	1.15337	1.13171
	24	0.999208	1.31806	1.62444	1.06534	1.6548	1.1186	1.09729	1.85369	1.35418	0.940606	0.9904	1.48367	0.981466	1.78321	1.33735	1.11769	1.16323	2.19085	1.42173	2.96208	1.52229	1.04271	1.11559	1.59815	1.45528	1.79016	1.41898	2.38423	1.47109	2.5162	1.43674	2.24274	1.20814	1.34876	1.20663	1.43233	1.65275	1.28116		1.13475	1.11106	1.0605	1.12804	2.00863	2.31566	1.57048	1.1601	1.1187
	25	0.970889	1.36051	1.63058	1.02882	1.65538	0.977776	1.15493	1.55279	1.53679	0.956213	1.12208	1.71044	1.03313	1.81142	1.32935	0.998789	1.15884	2.11007	1.49189	3.05636	1.38463	1.08201	1.13437	1.6117	1.52617	1.84553	1.32864	1.90707	1.44825	2.50956	1.56139	2.28472	1.23307	1.49949	1.16813	1.61146	1.4912	1.35065		1.1965	1.14425	1.09939	1.08797	1.85654	2.37328	1.58736	1.17122	1.11475
	26	0.934848	1.33374	1.57647	1.0659	1.61165	0.90954	0.940824	1.85496	1.42317	0.930201	0.987451	1.64546	1.02656	1.72148	1.27387	1.07748	1.19646	2.02985	1.51134	3.21282	1.41821	1.04352	1.0266	1.40126	1.45123	1.68721	1.32332	1.9663	1.4245	2.52568	1.38376	2.30129	1.33013	1.52163	1.23962	1.58712	1.48903	1.38601		1.26776	1.09889	1.04304	1.09622	1.59976	2.34209	1.48565	1.15269	1.1609
	27	0.916827	1.29521	1.59878	1.04287	1.68415	0.89357	0.964156	1.74149	1.3765	1.0013	1.09752	1.7847	1.0134	1.91076	1.40683	1.06232	1.20461	2.0577	1.50926	3.23741	1.45682	1.02989	1.12866	1.63902	1.513	1.70178	1.30632	1.98632	1.39892	2.64608	1.53646	2.21622	1.29353	1.63148	1.26319	1.60451	1.32923	1.41161		1.26538	1.08894	1.08113	1.05734	1.95036	2.35032	1.55282	1.15337	1.13763
	28	0.942571	1.27431	1.54133	0.967589	1.68702	0.899377	1.02729	1.77846	1.3978	0.969219	1.07197	1.71442	1.08761	1.87315	1.32685	1.11012	1.11308	2.0265	1.51343	3.01059	1.33595	0.878332	1.21847	1.6354	1.5687	1.66196	1.40516	1.94628	1.39526	2.5181	1.51568	2.27477	1.23042	1.64085	1.13985	1.60857	1.39193	1.29031		1.38731	1.07455	1.05574	1.04555	1.90295	2.45905	1.60464	1.25814	1.06112
	29	0.990197	1.34092	1.65679	1.06534	1.67494	0.796297	1.23591	1.71854	1.28722	1.02038	1.18203	1.85366	0.984284	1.9308	1.32635	1.08855	1.12248	2.07052	1.67251	2.8514	1.31077	0.960122	0.950666	1.64331	1.52718	1.77462	1.31376	1.87787	1.35232	2.62428	1.56451	2.35984	1.21345	1.63403	1.18463	1.76799	1.74418	1.3598		1.25984	1.40204	1.11288	1.09504	1.88584	2.42093	1.58391	1.33024	1.10844
	30	0.945145	1.22859	1.74102	1.05635	1.7647	0.937125	1.14807	1.68794	1.38766	1.02645	1.03855	1.67729	1.04628	1.9124	1.34535	1.16549	1.29362	2.3435	1.48078	2.85413	1.23942	0.970547	1.08049	1.50185	1.43402	1.6299	1.37328	1.97631	1.40531	2.62996	1.53542	2.28472	1.28187	1.62382	1.22863	1.68973	1.80514	1.26348		1.35089	1.2914	1.10812	1.10565	1.80057	2.45428	1.72708	1.22479	1.08715
	31	0.952869	1.273	1.80014	0.965903	1.63869	0.802105	0.968274	1.81161	1.47491	1.02818	1.15746	2.01677	1.09607	1.85884	1.43932	1.23135	1.31932	2.26272	1.56414	3.05363	1.31832	1.03951	1.15887	1.61057	1.47047	1.70275	1.40941	1.91374	1.46835	2.60152	1.4679	2.31565	1.34339	1.55824	1.23177	1.66654	1.71849	1.37809		1.4174	1.1531	1.09145	1.10565	1.83711	2.33949	1.62037	1.21839	1.17234
	32	0.945145	1.34288	1.80628	1.10017	1.64732	0.953095	1.27572	1.76061	1.28824	1.01691	1.09162	1.81785	1.08574	2.01747	1.25688	1.18531	1.1369	2.2967	1.4905	3.08574	1.4224	1.03069	1.13846	1.57094	1.42591	1.77365	1.37009	1.96463	1.36602	2.64418	1.45855	2.21291	1.12858	1.54121	1.07071	1.84799	1.95536	1.43783		1.206	1.12323	1.08828	1.15043	1.7614	2.33342	1.5747	1.16112	1.01655
	33	0.882072	1.35137	1.71982	0.998487	1.58518	0.969065	1.10827	1.74914	1.32172	1.0672	1.07393	1.77011	1.06319	2.00398	1.41233	1.1072	1.15634	2.19921	1.47452	3.21145	1.44507	0.964934	1.10335	1.72538	1.47756	1.57648	1.37221	2.01885	1.38795	2.7314	1.53854	2.36426	1.25429	1.59146	1.06992	1.55465	1.70064	1.4555		1.46807	1.12655	1.06685	1.11154	1.77522	2.35941	1.60233	1.13551	1.17944
	34	1.01337	1.29912	1.64675	1.0204	1.79174	0.987939	0.933961	1.48777	1.24563	1.05766	1.05526	1.70248	1.09513	1.89196	1.23289	1.10662	1.1369	2.25603	1.62388	3.41026	1.48452	0.968943	1.21439	1.59137	1.62439	1.7484	1.42961	2.2566	1.38612	2.75795	1.59359	2.27919	1.24156	1.63318	1.1862	1.74422	1.91661	1.34822		1.4744	1.09225	1.07875	1.07383	1.85127	2.16794	1.6745	1.26185	1.12501
	35	0.902668	1.32655	1.63058	1.05523	1.69681	0.886311	1.02455	1.65097	1.38867	0.98656	1.14567	1.71309	1.0134	1.93693	1.42082	1.15383	1.07735	2.25659	1.54816	3.16909	1.32084	1.04512	0.970262	1.62524	1.59604	1.53181	1.38178	2.05305	1.40805	2.77217	1.53854	2.26262	1.15935	1.617	1.22234	1.67175	1.87002	1.49452		1.50211	1.15753	1.06129	1.09387	1.94509	2.34902	1.65646	1.07318	1.11199
	36	0.981187	1.22206	1.6791	0.988375	1.71809	0.834045	1.06572	1.75806	1.32577	0.970086	1.0641	1.84835	1.03783	1.88869	1.30736	1.18939	1.19019	2.20478	1.64125	3.54622	1.40142	0.958519	1.15234	1.63315	1.48161	1.67555	1.44448	2.06306	1.40805	2.78165	1.56035	2.33774	1.12222	1.55228	1.20191	1.70828	1.68627	1.45246		1.46173	1.1531	1.06447	1.07383	1.98888	2.40533	1.62037	1.10384	1.196
	37	1.01208	1.29325	1.73767	0.961971	1.71349	0.998101	1.03141	1.70069	1.52563	1.05506	1.06607	1.79531	0.932618	1.98599	1.30386	1.24359	1.32183	2.28723	1.50301	3.62547	1.47361	1.05314	1.0168	1.58912	1.53123	1.65516	1.39772	2.22406	1.39526	2.69917	1.5375	2.11017	1.21928	1.55058	1.22155	1.819	1.32139	1.44697		1.42136	1.10996	1.09066	1.05616	1.9362	2.41573	1.57969	1.13854	1.19797
	38	0.902668	1.29129	1.65846	1.00691	1.83605	1.04601	0.868081	1.84094	1.35114	1.12529	1.11029	1.78868	0.976769	1.86702	1.30636	1.15675	1.2347	2.1123	1.41548	3.50113	1.37792	1.07158	1.12213	1.51709	1.45326	1.6775	1.3956	2.11478	1.41079	2.684	1.56347	2.24495	1.25004	1.33513	1.14849	1.859	1.38104	1.37931		1.48707	1.17302	1.04701	1.16929	1.93357	2.44779	1.37357	1.15337	1.20783
	39	0.942571	1.30174	1.74548	1.01703	1.93616	0.974872	0.955921	1.64714	1.44143	1.11055	1.03659	1.73829	1.07071	1.97577	1.37384	1.17132	1.19708	2.04712	1.66834	3.62001	1.43164	1.07639	1.11478	1.56688	1.54642	1.55415	1.34671	2.1298	1.38978	2.83284	1.67981	2.33001	1.26118	1.46457	1.20898	1.79407	1.45898	1.3726		1.43402	1.11991	1.08113	1.20935	1.78938	2.27711	1.66145	1.09913	1.20547
	40	0.946433	1.40818	1.76668	1.04568	1.83259	0.998101	0.773378	1.47885	1.43737	1.05593	1.05624	1.68126	0.958921	2.03341	1.26138	1.17715	1.20837	2.22205	1.54608	3.76484	1.4266	1.09323	1.02333	1.55073	1.47148	1.63767	1.46999	2.50519	1.38704	2.70296	1.74214	2.2107	1.3121	1.53099	1.11863	1.7819	1.41675	1.37809		1.36039	1.16749	1.09621	1.30363	1.82164	2.40403	1.47605	1.13079	1.19639
	41	0.98891	1.38729	1.54245	1.08838	1.74514	0.992294	1.06435	1.79759	1.38969	1.18599	0.975659	1.68657	1.09043	2.0052	1.34135	1.12236	1.24598	1.95297	1.6607	3.63504	1.43416	1.08521	1.14744	1.73814	1.56363	1.6843	1.50081	2.52104	1.4044	2.92954	1.53334	2.31565	1.19806	1.45861	1.25377	1.73726	1.42589	1.40978		1.3121	1.14979	1.09145	1.11508	1.84205	2.4101	1.60809	1.04994	1.20192
	42	1.05584	1.305	1.59544	1.06197	1.88841	0.855822	0.977882	1.85751	1.37853	1.18772	1.06312	1.5155	0.983344	2.06775	1.38334	1.14625	1.25977	1.97804	1.51551	3.66373	1.38967	1.09724	1.17928	1.76523	1.66692	1.78822	1.69212	2.58694	1.43089	2.86887	1.61333	2.32559	1.20496	1.28914	1.28205	1.64683	1.47335	1.38113		1.32318	1.16638	1.10256	1.18696	1.79958	2.18397	1.65761	1.10654	1.09898
	43	1.03911	1.42712	1.82803	1.09512	1.87115	0.864533	0.949059	1.80014		1.11229	1.08081	1.88681	1.02937	2.05958	1.28637	1.20512	1.33876	2.11676	1.3724	3.76826	1.25201	1.02748	1.22663	1.71669	1.54439	1.79988	2.18314	2.49434	1.30938	2.67357	1.54996	2.21401	1.13123	1.43647	1.21527	1.88277	1.45507	1.40186		1.34297	1.17302	1.13113	1.19875	1.83448	2.32736	1.60118	1.06813	1.14394
	44	0.946433	1.31414	1.70867	1.08781	1.60705	0.89357	1.20434	1.80906		1.17471	1.05821	1.77674	1.03877	2.0702	1.41982	1.1888	1.24096	1.99754	1.5954	4.07912	1.46857	1.03871	1.096	1.63495	1.56262	1.85135	2.06623	2.41426	1.36877	3.00444	1.65903	2.24053	1.3837	1.34279	1.17834	1.95987	1.42023	1.3537		1.38256	1.1531	1.13034	1.12804	1.9069	2.4088	1.63957	1.07588	1.1183
	45	1.04297	1.37292	1.74659	1.14399	1.77966	0.966161	0.950431	1.76316		1.2224	1.05133	1.75155	0.979587	1.95533	1.40683	1.18006	1.17953	2.14517	1.39186	3.67398	1.30489	1.10446	1.28215	1.74164	1.54743	1.81639	1.51676	2.47933	1.49576	2.90679	1.56451	2.26815	1.24368	1.30022	1.11156	1.65784	1.24868	1.34029		1.4166	1.17523	1.16447	1.24942	1.92337	2.26671	1.64571	1.10789	1.13014
	46	1.01723	1.32655	1.64452	1.07264	1.82224	0.831141	0.992979	1.73384		1.27009	1.06607	1.69055	1.05849	1.91485	1.53779	1.26166	1.22905	2.19364	1.57803	3.53187	1.35777	1.00342	1.16948	1.6949	1.593	1.64447	1.64854	2.29664	1.39892	2.74468	1.57905	2.37862	1.20708	1.30618	1.04085	1.86364	1.44026	1.42441		1.30893	1.22834	1.16209	1.27417	1.90164	2.28014	1.68371	1.06139	1.09543
	47	0.967028	1.31545	1.63504	1.15804	1.78426	0.775972	1.20572	1.72746		1.18859	0.958953	1.63618	1.0228	1.96391	1.47131	1.18064	1.23219	2.05492	1.59748	3.59951	1.4778	1.05073	1.1009	1.6126	1.52718	1.91837	1.57415	2.63032	1.54419	2.71529	1.59671	2.32228	1.10153	1.2406	1.15556	1.60973	1.34403	1.35797		1.38731	1.10664	1.18828	1.29184	1.82987	2.24245	1.42961	1.06847	1.12619
	48	0.932273	1.34614	1.58874	1.0895	1.81246	1.01262	1.06435	1.68667		1.20073	0.956004	1.59772	0.982405	1.91322	1.39283	1.16782	1.088	2.03988	1.43909	3.85981	1.40394	1.10526	1.10988	1.80158	1.69831	1.72412	1.64642	2.53522	1.32034	2.86697	1.62683	2.12674	1.12169	1.32576	1.03535	1.53378	1.56087	1.42746		1.47678	1.14425	1.15018	1.26827	1.71498	2.2992	1.68716	1.11766	1.0978
	49	0.849892	1.26255	1.43814	1.1159	1.71522	1.14328	0.965529	1.91106		1.25362	0.974676	1.60435	0.937315	1.89768	1.35435	1.16141	1.25476	1.97358	1.49745	3.65417	1.40478	0.975358	1.14744	1.68677	1.57376	1.76103	1.8356	2.36755	1.3578	2.81199	1.63514	2.20628	1.1307	1.25423	1.1312	1.55001	1.44549	1.4488		1.51478	1.21174	1.10971	1.19875	1.77654	2.30007	1.74052	1.0998	1.10332
[truncated: 5 more columns]

## Sheet: Fig. 1d
	Fig. 1d | Cell viability after 24 h drug treatment (left) and the number of galectin-9 foci per cell after 24 h drug treatment. N = experiments.
		Viability (%)					Galectin-9 foci per cell
	Siramesine (µM)	Data 1	Data 2	Data 3		Siramesine (µM)	Data 1	Data 2	Data 3
	0	96.64	95.3	96.31		0	2.415	3.232	2.988
	6	91.43	91.69	93.87		2	2.053	2.941	3
	8	89.92	86.27	83.7		4	3.085	4.198	2.943
	10	86.15	71.98	67.165		6	5.64	7.248	6.938
	15	42.47	27.25	37.86		8	9.604	13.35	11.69
	20	22.59	28.26	30.65		10	15.05	18.14	17.96
	25	15.01	14.89	17.54		12	20.49	22.11	17.85
	30	11.14	7.89	9.035		14	22.19	27.76	20.95
		Viability (%)					Galectin-9 foci per cell
	Chloroquine (µM)	Data 1	Data 2	Data 3		Chloroquine (µM)	Data 1	Data 2	Data 3
	0	94.71	97.42	97.17		0	1.091	3.082	2.973
	20	91.73	93.68	94.43		5	1.028	2.525	2.947
	40	87.26	90.78	92.65		10	1.295	2.306	3.425
	60	86.46	87.88	89.32		20	4.735	2.909	6.784
	80	81.03	75.85	81.54		40	15	9.629	15.65
	100	61.57	55.92	63.72		60	22.65	13.97	26.33
	140	48.99	31.84	31.39		80	24.75	18.86	28.63
	180	25.99	25.3	19.22		100	20.66	23.26	27.83
		Viability (%)					Galectin-9 foci per cell
	Amitriptyline (µM)	Data 1	Data 2	Data 3		Amitriptyline (µM)	Data 1	Data 2	Data 3
	0	93.93	96.69	97.33		0	1.85417	0.809	1.30263
	10	94.6	96.36	97.52		20	1.50917	0.6184	1.19753
	20	92.06	95.78	96.99		40	1.05208	0.5361	1.44
	40	86.17	94.33	94.15		60	1.01951	3.593	2.38554
	60	78.56	84.7	87.61		80	1.97814	4.792	5.7439
	80	31.04	62.08	57.74
	100	7.95	24.2	10.86
	120	6.17	6.35	5.99

## Sheet: Fig. 1e
	Fig. 1e | Effect of increasing number of galectin-9 foci on viability. N = experiments.
	Siramesine: Viability (%)
		Concentration (µM)→
		0	6	8	10	15
	Data 1	96.64	91.43	89.92	86.15	42.47
	Data 2	95.3	91.69	86.27	71.98	27.25
	Data 3	96.31	93.87	83.7	67.165	37.86
	Siramesine: Gal-9 foci (n)
		Concentration (µM)→
		0	6	8	10	14
	Data 1	2.415	5.64	9.604	15.05	22.19
	Data 2	3.232	7.248	13.35	18.14	27.76
	Data 3	2.988	6.938	11.69	17.96	20.95
	Chloroquine: Viability (%)
		Concentration (µM)→
		0	20	40	60	80	100
	Data 1	94.71	91.73	87.26	86.46	81.03	61.57
	Data 2	97.42	93.68	90.78	87.88	75.85	55.92
	Data 3	97.17	94.43	92.65	89.32	81.54	63.72
	Chloroquine: Gal-9 foci (n)
		Concentration (µM)→
		0	20	40	60	80	100
	Data 1	1.091	4.735	15	22.65	24.75	20.66
	Data 2	3.082	2.909	9.629	13.97	18.86	23.26
	Data 3	2.973	6.784	15.65	26.33	28.63	27.83
	Amitriptyline: Viability (%)
		Concentration (µM)→
		0	6	8	10	14
	Data 1	96.64	91.43	89.92	86.15	42.47
	Data 2	95.3	91.69	86.27	71.98	27.25
	Data 3	96.31	93.87	83.7	67.165	37.86
	Amitriptyline: Gal-9 foci (n)
		Concentration (µM)→
		0	6	8	10	14
	Data 1	2.415	5.64	9.604	15.05	22.19
	Data 2	3.232	7.248	13.35	18.14	27.76
	Data 3	2.988	6.938	11.69	17.96	20.95

## Sheet: Fig. 1g
	Fig. 1g | Number of galectin-9 foci per cell quantified from confocal microscopy images acquired during 24 h drug treatment as indicated. All values are mean number of galectin-9 foci per cell. Temporal resolution is ~15 min. N = experiments.
			Control			4 µM Siramesine				6 µM Siramesine				8 µM Siramesine							Control				20 µM Chloroquine				40 µM Chloroquine				60 µM Chloroquine
	Frame		Data 1	Data 2		Data 1	Data 2	Data 3		Data 1	Data 2	Data 3		Data 1	Data 2	Data 3			Frame		Data 1	Data 2	Data 3		Data 1	Data 2	Data 3		Data 1	Data 2	Data 3		Data 1	Data 2	Data 3
	0		2.1431	1.18114		1.96552	2.48376	1.23769		1.68477	2.74072	1.0749		1.6886	1.94808	1.11903			0		1.10922	0.992369	1.17552		0.763296	0.869385	1.22575		1.2682	0.926452	1.82292		0.923811	0.875669	1.45313
	1		2.24482	1.10881		2.15007	2.44339	1.07359		1.59191	2.40158	1.04948		1.97714	2.10252	1.09179			1		1.07969	0.90696	1.19942		0.931696	0.922956	1.35587		1.38472	0.988122	1.8395		0.923125	1.05495	1.63327
	2		1.9594	1.13252		2.13462	2.32261	1.30398		1.75463	2.37311	1.1479		1.89221	1.97795	1.18785			2		1.07074	0.944017	1.17725		0.93581	0.932411	1.31315		1.42343	1.03771	1.81045		0.993796	0.986893	1.85635
	3		2.13499	1.03857		2.05357	2.27327	1.15239		1.62699	2.43641	1.1017		1.97458	2.00223	1.34165			3		1.01778	0.972306	1.11182		0.879882	1.00137	1.23427		1.42778	1.092	1.75935		1.08215	1.0709	1.67825
	4		2.38492	1.06975		2.25846	2.32987	1.30665		1.49773	2.5582	1.13812		1.98554	2.11103	1.54595			4		1.07225	0.901263	1.13543		0.945106	0.961013	1.31776		1.39282	1.22949	1.70588		1.11381	1.16104	1.73741
	5		2.13145	1.22529		2.31908	2.35915	1.36814		1.63465	2.60199	1.1131		1.9347	2.09472	1.86607			5		1.10876	0.931658	1.13033		1.01192	0.997436	1.32355		1.50367	1.26183	1.92452		1.21363	1.34122	1.86268
	6		2.23449	1.08807		2.38122	2.31015	1.25299		1.65226	2.90215	1.14085		2.02646	2.21017	2.25087			6		0.958619	0.945568	1.16622		1.05617	0.997863	1.32177		1.45112	1.37545	1.75339		1.1641	1.28193	2.09553
	7		2.15743	1.23245		2.58988	2.25107	1.35765		1.60202	2.76901	1.22126		2.34413	2.27172	2.35887			7		1.03054	1.00277	1.20509		0.931489	1.04064	1.27358		1.54675	1.42837	1.99193		1.20465	1.34263	2.23016
	8		2.06745	1.2744		2.67841	2.24784	1.31016		1.61163	2.65726	1.27875		2.28085	2.25756	2.6406			8		1.06589	1.09163	1.16655		1.05469	1.11154	1.4312		1.53994	1.31214	2.04348		1.20562	1.67686	2.34335
	9		1.99932	1.30136		2.28019	2.16187	1.23584		1.75817	2.64682	1.35691		2.2541	2.37699	2.72343			9		1.02033	1.07924	1.15783		1.05703	1.09104	1.48635		1.51875	1.43257	2.23011		1.27521	1.73709	2.3712
	10		2.00435	1.41216		2.0501	2.08495	1.45797		1.72884	2.56821	1.39736		2.41369	2.31842	2.95735			10		0.960612	1.0012	1.15864		1.03787	1.13353	1.34882		1.54939	1.47277	2.30456		1.32063	1.63121	2.71623
	11		2.02264	1.34236		1.97594	2.3247	1.35792		1.91525	2.51129	1.53376		2.57325	2.29932	3.08617			11		1.05795	0.984022	1.07104		1.088	1.13719	1.32449		1.52927	1.69467	2.33402		1.343	1.64789	2.80417
	12		1.71934	1.4521		2.10656	2.13638	1.25946		2.00251	2.50393	1.52768		2.57956	2.34727	3.26098			12		1.09848	0.974592	1.12779		1.00174	1.18115	1.45472		1.5989	1.72194	2.36354		1.45199	2.07154	3.0308
	13		1.77742	1.40658		1.88371	2.00966	1.33294		2.09593	2.4746	1.63405		2.78485	2.4207	3.18398			13		0.993135	1.01044	1.16377		1.09063	1.29959	1.37767		1.66689	1.65793	2.24838		1.50662	1.96862	3.03457
	14		1.99115	1.39748		2.18139	2.26516	1.32599		1.92553	2.49372	1.65273		2.86393	2.31574	3.34073			14		1.06458	1.05292	1.09908		1.06989	1.28176	1.4449		1.55874	1.96431	2.4467		1.64966	1.88795	3.26196
	15		1.98962	1.46703		2.05422	2.16113	1.31904		1.87361	2.45603	1.75473		3.08035	2.43619	3.53276			15		1.07614	1.01898	1.29323		0.987566	1.22994	1.5175		1.67374	2.02616	2.64444		1.61499	2.05236	3.71288
	16		1.8153	1.33822		2.0835	2.16812	1.3418		1.83683	2.56138	1.73937		3.15979	2.38262	3.54904			16		1.07609	1.07805	1.21182		1.08548	1.34499	1.53227		1.6978	1.99278	2.74253		1.81813	2.23663	3.9022
	17		1.78287	1.43017		1.8176	2.09036	1.58787		2.12303	2.56042	1.73144		3.3862	2.49492	3.38831			17		1.12033	0.98825	1.16001		1.15448	1.41652	1.60246		1.71731	2.01904	2.77795		1.79214	2.67114	3.87939
	18		1.72189	1.37821		1.96894	1.9323	1.33833		1.90664	2.63369	1.82831		3.42205	2.43753	3.47047			18		1.06453	1.00655	1.24367		1.07788	1.31158	1.4419		1.7387	2.26051	2.79701		1.95806	2.54527	3.76298
	19		1.68757	1.41081			1.9825	1.31549		1.87705	2.66903	1.84222		3.70127	2.41299	3.70693			19		1.16253	1.00956	1.27398		1.20709	1.34914	1.50222		1.80785	2.52714	3.15178		1.97464	2.79711	3.63112
	20		1.5593	1.56887		1.96416	1.96307	1.38745		1.8001	2.49697	1.85209		3.8211	2.41408	3.78204			20		1.10139	1.04107	1.20264		1.14674	1.41646	1.70451		1.77987	2.58218	3.11108		1.83029	2.53575	3.97354
	21		1.62079	1.3968		1.87582	1.91972	1.29359		1.85787	2.53788	1.92086		3.90939	2.37722	3.81749			21		1.13018	1.09687	1.25086		1.14679	1.49646	1.58866		1.86313	2.75755	2.95881		1.97301	2.96079	3.87218
	22		1.42959	1.39771		1.90913	1.78499	1.32481		1.99167	2.64829	1.90165		4.01818	2.5817	3.8201			22		1.09119	1.00636	1.30042		1.18353	1.55924	1.61912		1.90246	2.76933	3.01127		2.049	3.35101	4.10962
	23		1.5356	1.45915		1.86272	1.7374	1.25917		2.00793	2.6812	1.81505		4.16071	2.5051	4.18477			23		1.17764	1.02573	1.11766		1.15348	1.57585	1.44554		1.86625	2.66529	3.06459		2.26486	3.54056	4.31381
	24		1.53507	1.42698		1.73392	1.70288	1.29333		2.38323	2.63405	1.83424		4.06378	2.46702	4.13996			24		1.06131	0.967642	1.24305		1.22692	1.60744	1.49581		1.8514	2.87417	3.1246		2.37426	3.49363	4.19165
	25		1.55082	1.40968		1.86373	1.86799	1.32544		2.12072	2.63236	1.86069		4.32792	2.48577	4.22657			25		1.08538	1.02335	1.08852		1.21693	1.56912	1.51456		2.00388	3.01054	2.85258		2.5296	3.75629	4.40582
	26		1.56268	1.3753		1.84818	1.70212	1.45595		2.22175	2.52271	1.95737		4.68464	2.5334	4.27904			26		1.11903	1.08539	0.981366		1.26296	1.66171	1.67243		2.04042	3.02697	3.36912		2.23486	3.72667	4.10124
	27		1.46786	1.39386		1.70504	1.56093	1.38262		2.32645	2.32161	1.96337		4.81394	2.54985	4.29858			27		1.08154	0.979692	0.975639		1.20529	1.55892	1.53249		2.10393	3.11291	3.71672		2.54319	3.99343	4.45556
	28		1.32788	1.4884		1.62901	1.737	1.56939		2.27026	2.37556	1.96888		4.71563	2.73979	4.32217			28		1.12473	1.03566	0.901361		1.21591	1.67604	1.45999		2.27657	3.33613	3.77954		2.56812	4.34283	4.72258
	29		1.38527	1.41961		1.69149	1.61168	1.52617		2.18294	2.33252	2.03206		4.72642	2.86876	4.55939			29		1.04173	1.02429	0.986236		1.27029	1.66395	1.57655		2.30265	3.26418	3.89444		2.89405	4.38223	4.66407
	30		1.3575	1.24641		1.56572	1.72475	1.68592		2.12673	2.46518	2.05639		4.94392	2.8573	4.64291			30		1.14306	0.954252	0.89334		1.37593	1.59207	1.60783		2.33026	3.52579	3.84739		2.83939	4.30451	5.07045
	31		1.29028	1.30578		1.75586	1.67227	1.65749		2.02868	2.3953	2.05001		4.81339	2.63505	4.64987			31		1.09507	0.903338	0.836468		1.37574	1.73205	1.58445		2.29282	3.36831	3.69183		2.98376	4.57033	4.98853
	32		1.48902	1.38695		1.80328	1.76581	1.56899		2.24074	2.43376	2.24679		4.87736	2.92203	4.70648			32		1.09485	0.993915	0.851905		1.46954	1.66165	1.58326		2.37206	3.70983	3.85516		2.99587	4.94735	5.54373
	33		1.44111	1.33807		1.87429	1.69356	1.54161		2.62278	2.54961	2.20844		5.28431	2.87528	4.93348			33		1.14551	0.980963	0.871142		1.51416	1.74757	1.58075		2.50167	3.4968	4.1708		3.02106	4.82818	5.24521
	34		1.54951	1.26869		2.07554	1.74957	1.67694		2.3527	2.54879	2.0654		5.29245	2.88023	5.05949			34		1.13424	0.930888	0.758962		1.43792	1.82067	1.67078		2.62911	3.89121	4.25009		3.00765	5.37777	5.52767
	35		1.5035	1.34165			1.85847	1.65229		2.1476	2.82722	2.21161		5.60155	2.8073	5.06279			35		1.23757	0.933153	0.789822		1.49657	1.74661	1.53464		2.5874	3.72642	3.8517		3.11402	5.51079	5.5662
	36		1.6406	1.29492		2.04627	1.89809	1.72503		2.11049	2.81868	2.1947		5.5853	2.81063	5.05714			36		1.24864	0.940249	0.845844		1.4105	1.69085	1.48563		2.78477	4.07253	4.111		3.43635	5.53803	5.71376
	37		1.55963	1.20523		1.83604	1.83578	1.78546		2.05688	2.83624	2.14224		5.77673	3.03047	5.23792			37		1.25801	0.975565	0.729696		1.39706	1.84355	1.36073		2.77104	4.0312	4.36137		3.38326	5.65057	6.26816
	38		1.60882	1.13553		1.75276	1.78478	1.77091		2.26828	2.78765	2.21671		6.09951	2.98627	5.10814			38		1.21958	1.00309	0.799796		1.42964	1.80607	1.45303		2.66784	4.04167	3.97891		3.36348	6.1123	6.06327
	39		1.85541	1.22135		1.91013	1.90717	1.7817		2.28114	3.16496	2.23123		6.00098	2.98933	5.23546			39		1.21003	1.01347	0.805032		1.38367	1.79328	1.4927		2.7883	4.41875	4.48416		3.72665	5.96991	6.53386
	40		1.70508	1.13937		2.07353	1.90828	1.84193		2.58246	2.97897	2.26637		6.04039	3.2563	5.34701			40		1.29264	1.05149	0.797824		1.51338	1.80095	1.45079		2.94533	4.43324	4.37617		3.73094	5.47918	7.10629
	41		1.68744	1.16787			1.78648	1.74846		2.38525	3.00766	2.45165		5.89796	3.24377	5.68975			41		1.17105	1.02476	0.779887		1.4679	1.83819	1.55777		2.86573	4.30361	4.16132		3.59088	6.39665	6.44664
	42		1.64452	1.16997			2.00138	1.84783		2.50288	3.17393	2.35178		5.7703	3.12895	5.82365			42		1.26876	0.98743	0.783874		1.41715	1.74714	1.42241		2.95486	4.41495	4.59611		3.59232	6.37991	6.56881
	43		1.75241	1.2787		2.16013	2.15788	1.80101		2.28774	2.99495	2.43795		5.36096	3.31149	5.98693			43		1.30801	0.990785	0.855323		1.54067	1.80598	1.65314		2.9221	5.16643	4.68653		3.86952	6.85201	7.23219
	44		1.56726	1.2023		1.9886	1.97443	1.76682		2.27597	3.14625	2.64085		5.93478	3.33126	6.24918			44		1.21361	1.00083	0.862424		1.49901	1.80587	1.52933		2.61307	4.86886	4.62874		3.67215	7.10944	7.2777
	45		1.69949	1.17312		1.95818	2.01388	1.94031		2.47069	3.06579	2.7584		5.9035	3.32958	6.06659			45		1.2615	1.02584	0.860015		1.43453	1.81625	1.49215		3.07382	4.74072	5.07515		3.80847	6.90205	7.97006
	46		1.64572	1.14144			1.7941	1.76999		2.39837	3.12243	2.75721		5.78244	3.60791	6.40764			46		1.267	0.966337	0.842406		1.46078	1.86652	1.56852		2.99207	5.31831	5.00969		3.82539	7.04085	7.79257
	47		1.69752	1.08921		1.87923	1.88246	1.97074		2.62859	3.30795	2.73295		6.25966	3.64926	6.70412			47		1.18787	0.996001	0.836654		1.54712	1.95028	1.92371		3.0699	5.31097	5.01249		3.95034	7.41536	8.79105
	48		1.76771	1.17926		1.95476	1.90142	1.80215		2.41332	3.51092	2.75656		6.19248	3.76666	6.45576			48		1.28143	1.02021	0.850872		1.52226	2.02122	1.67244		2.94233	5.09934	5.07228		3.85279	7.34865	9.03785
	49		1.78803	1.09727		1.87312	2.17835	1.88871		2.67073	3.43671	2.77598		6.50744	3.67296	6.94605			49		1.2548	1.01583	0.834409		1.64824	2.23906	1.64404		3.13138	5.43405	5.44793		4.33837	7.62418	9.37429
	50		1.7436	1.08727		1.97802	1.88144	1.93		2.78797	3.36421	2.82985		6.58251	3.64268	6.91865			50		1.19164	1.07252	0.891534		1.72265	2.26723	1.74512		3.07972	5.08169	5.19246		4.81506	7.78736	9.78695
	51		1.8551	1.09279		2.18584	1.93032	2.04916		2.78202	3.64915	2.94064		6.61301	3.82131	6.93181			51		1.34775	0.987758	0.840774		1.61111	2.23239	1.54273		3.23905	5.0358	5.21622		4.83201	7.83694	9.8677
	52		1.83038	1.10616		2.08349	2.07701	2.0463		2.70968	3.61519	2.88557		6.77832	4.27234	6.70191			52		1.37475	1.05571	0.802065		1.72628	2.19411	1.77259		3.3768	5.68132	4.95446		5.13945	8.50469	9.94493
	53		1.90509	1.12945		2.22748	2.05148	1.85644		3.04052	3.88393	2.93575		7.17	3.9176	6.58475			53		1.48512	1.12208	0.869954		1.86193	2.21966	1.63553		3.20819	5.8685	5.1916		4.87488	8.56605	10.1061
	54		1.92934	1.24452		2.29294	2.18829	1.92951		2.39278	3.74396	3.18304		6.51277	3.88428	6.96837			54		1.446	1.12244	0.912022		1.82006	2.19024	1.78337		3.37472	6.05483	5.19822		5.00479	8.40561	9.89623
	55		1.82839	1.18798		2.28333	2.37238	2.03736		3.10312	3.74922	3.30667		6.77727	4.38676	6.57533			55		1.53188	1.16255	0.824617		1.86536	2.27853	1.71444		3.4839	6.15586	5.60401		4.7898	8.52901	10.0842
	56		1.92767	1.21398		2.18955	2.39687	1.94497		3.23946	3.80355	3.35212		6.64437	4.2009	7.34422			56		1.41813	1.09771	0.919999		1.88537	2.17482	1.71004		3.50129	6.34497	5.19468		4.93611	9.06841	9.75833
	57		1.88371	1.21242		2.00725	2.39064	1.97766		3.15152	4.05766	3.35967		7.22375	4.06504	7.15383			57		1.52904	1.17027	0.971947		1.93316	2.18503	1.84909		3.51615	6.69064	5.52841		5.37951	9.34167	10.051
	58		1.90152	1.19327		2.3989	2.49463	2.22855		3.23732	3.93166	3.4702		6.99689	4.62991	7.50098			58		1.5426	1.24745	0.891927		2.00177	2.30505	1.85868		3.61138	7.03301	5.75011		4.87932	9.48799	9.42271
	59		2.05729	1.19126			2.66089	2.05498		3.26445	4.09169	3.54274		6.9329	4.70963	7.36435			59		1.58172	1.26358	1.00519		2.04901	2.49308	1.78945		3.54623	6.8323	5.48301		5.17451	10.0857	9.67761
	60		1.90436	1.08743		2.2996	2.58154	2.03498		3.47198	3.82638	3.75848		6.74592	4.5667	7.68113			60		1.34896	1.31669	1.06578		2.03312	2.35854	1.71637		3.68843	6.69855	5.36151		5.37995	9.40573	10.0364
	61		1.84251	1.17703		2.52244	2.65748	2.10522		3.53681	3.75296	3.58411		7.25706	4.64564	7.34868			61		1.36279	1.28333	0.967452		2.20287	2.58578	1.8471		3.96114	7.54603	5.58		5.79365	9.86857	9.74059
	62		1.95079	1.24354		2.52381	2.76447	2.32907		3.64127	3.73222	3.85694		7.52296	4.85761	7.38459			62		1.44011	1.26947	0.90335		2.31965	2.67521	2.11246		4.15991	7.94185	5.32593		5.64882	10.4691	10.6631
	63		1.93453	1.20117		3.01092	2.81077	2.21515		3.72805	4.09883	3.90744		7.46154	5.24944	7.09342			63		1.33405	1.25794	1.07778		2.26853	2.70374	2.06281		4.38158	7.79141	5.59289		6.1917	10.2295	11.1143
	64		2.07898	1.17684		3.08632	2.8064	2.13119		3.62724	4.25148	3.88978		7.45097	4.90418	7.93878			64		1.51507	1.33665	0.96489		2.32906	3.0198	2.22585		4.23898	7.98193	5.6252		5.60988	10.6458	10.1248
	65		1.91463	1.15876		2.81886	2.87315	2.12948		3.76515	4.41935	4.05794		7.48188	5.45699	8.2366			65		1.57382	1.2383	0.980864		2.51746	2.91219	2.29487		4.48847	7.64366	5.7371		6.04473	10.7068	10.6278
	66		1.98584	1.25781		2.66089	2.416	2.25517		3.58174	4.39409	3.91495		7.76077	5.51219	8.28928			66		1.66293	1.33477	1.01852		2.43364	2.96737	2.3152		4.13023	7.851	5.81959		6.54673	10.0753	10.5367
	67		1.90989	1.21154		2.65586	2.58683	2.16643		3.57066	4.21533	4.10215		7.47342	6.07304	8.10778			67		1.57197	1.28921	1.02966		2.49667	3.21916	2.29933		4.25858	8.1196	5.72368		6.41619	9.96952	10.5867
	68		1.87571	1.22225		2.67306	2.72036	2.1497		3.7478	4.2895	4.01701		7.90132	5.36976	8.84895			68		1.67495	1.30239	0.99081		2.31108	3.25835	2.24944		4.30534	8.40356	5.7374		6.49969	10.4453	11.3418
	69		2.21399	1.28947		2.65449	2.5207	2.36653		3.75	4.57414	4.25504		7.66364	5.54275	8.46791			69		1.63491	1.33485	1.02956		2.34837	3.18025	2.38407		4.66015	8.08197	5.62757		6.97188	10.2209	12.1371
	70		1.954	1.29598		2.74671	2.74418	2.41616		3.50185	4.3502	4.0885		7.62567	5.61606	9.52354			70		1.62231	1.37845	0.935564		2.49461	3.14333	2.17626		4.40275	7.83059	5.49422		7.45843	11.0532	11.7603
	71		1.89824	1.32525		2.86116	3.18562	2.53439		3.87972	4.6109	4.43152		7.08098	6.08783	8.97688			71		1.74808	1.28786	1.04502		2.66504	3.2309	2.32808		4.62935	8.15048	5.94625		6.84886	11.2179	11.2587
	72		1.96726	1.30877		2.65755	3.02211	2.40646		3.86268	4.46946	4.28026		8.07258	5.76371	8.66824			72		1.79402	1.33691	1.10354		2.67702	3.41402	2.13076		4.71407	7.89253	5.77044		6.4487	10.5516	11.1097
	73		2.20016	1.40337		2.59054	2.97698	2.42654		4.04528	4.92626	4.50821		7.84357	5.81392	9.20494			73		1.71773	1.32986	0.995433		2.58961	3.46094	2.35854		4.69124	8.73004	5.9803		6.8091	10.7624	11.1529
	74		2.125	1.3425		2.63826	3.07183	2.47926		4.08333	5.05075	4.48976		7.79032	6.00772	8.97924			74		1.56965	1.37611	0.95113		2.80814	3.59534	2.46787		4.70501	8.7067	5.79769		7.55125	10.2615	11.0164
	75		2.31212	1.52745		2.58941	2.94801	2.81078		4.21972	5.62984	4.88035		7.74134	5.79717	8.96025			75		1.5618	1.19156	1.0247		2.69238	3.52218	2.55299		4.55385	8.48928	6.12794		6.74281	11.31	10.6262
	76		2.30022	1.55516		2.74916	2.86467	2.65397		4.53296	5.30383	4.71906		7.96733	6.09121	8.79776			76		1.72161	1.39569	1.03517		2.72494	3.5655	2.76392		4.72746	8.93202	5.77412		7.1375	11.9175	10.5188
	77		1.99362	1.39506		2.39855	2.98764	2.49069		4.68787	5.37464	4.63006		7.78089	6.3711	8.31134			77		1.56078	1.26447	1.11284		2.80714	3.67185	2.53889		5.00242	9.17548	6.51126		7.58024	11.5188	10.4824
	78		2.08201	1.45008		2.49336	3.2446	2.79413		4.54615	5.32592	4.89553		7.87619	6.14983	9.37628			78		1.78629	1.39546	1.10167		2.84548	3.52222	2.56509		4.80187	9.08333	6.30023		7.45354	11.6799	11.0969
	79		2.09547	1.54137		2.40909	2.97805	2.83586		4.74639	5.19442	4.74507		8.25427	6.15431	8.67972			79		1.64807	1.33847	1.03345		3.00256	3.6365	2.65119		5.06646	9.49714	6.46011		7.72963	12.3896	10.683
	80		2.20267	1.46947			2.9656	2.71924		4.68221	5.46746	4.35883		9.02031	6.45456	8.71577			80		1.74677	1.30847	1.09117		3.17761	3.88546	2.76986		5.23798	8.95421	6.24322		7.45327	11.8735	11.8236
	81		2.125	1.39638		2.85935	3.11693	2.72968		5.03579	5.1196	4.66219		8.65968	6.37922	8.65182			81		1.71863	1.29931	0.951613		3.09232	3.86762	2.78376		5.19855	9.64	6.30057		8.05937	11.9206	11.7996
	82		2.01048	1.37134		2.65032	2.99051	2.62994		5.12453	5.12671	4.84156		8.41647	6.58073	9.262			82		1.70579	1.33022	1.0364		3.38293	3.96273	2.74092		5.28666	8.87407	6.83123		8.18833	11.628	11.4482
	83		2.04186	1.47235		2.95213	3.20481	2.73202		5.15238	5.07078	4.81868		8.58788	6.06967	8.43238			83		1.62097	1.23205	0.994713		3.12077	4.27254	2.80917		5.6516	9.02653	6.48907		8.40995	11.5319	11.2183
	84		2.06836	1.55583		2.89638	3.18723	2.93026		5.45864	5.21225	4.64573		8.48677	6.26959	8.26234			84		1.83616	1.21429	1.02642		3.24758	4.24682	2.83983		5.66565	9.52843	6.75556		8.33028	11.5459	11.6571
	85		2.17284	1.47549		2.93052	3.25467	2.88451		5.15241	5.30677	5.1216		8.61442	6.08527	9.07337			85		1.86203	1.30484	1.04416		3.40942	4.60847	2.83307		5.9117	9.66834	6.6152		8.3213	10.9372	11.9881
	86		2.20657	1.58058		3.04904	3.2521	2.75679		5.46825	5.52368	5.07586		9.60893	6.46547	8.9683			86		1.81411	1.38911	1.14064		3.50415	4.52491	2.82091		5.7682	9.74741	7.53662		8.18515	11.3594	11.9136
	87		1.97549	1.55076		2.83928	3.19047	2.67195		5.70544	5.52985	5.15574		9.56548	6.27497	9.29978			87		1.81834	1.29606	1.09163		3.63829	4.95054	2.8341		5.86513	9.33136	7.15412		8.22153	10.9415	11.5289
	88		2.0228	1.41806		2.88682	3.02035	2.76149		5.83349	5.58031	4.88985		10.1319	6.60876	9.04167			88		1.83968	1.23993	1.15102		3.99299	4.7215	3.01746		5.97954	8.85863	7.20472		9.1329	11.0716	11.2633
	89		2.03017	1.44079		2.92101	3.5401	2.67829		5.85502	5.61511	5.06068		9.56643	6.84454	9.25225			89		1.68426	1.27339	1.05235		4.07576	4.57586	2.94063		6.07327	9.19792	7.19345		9.0877	11.0682	11.2452
	90		1.88074	1.43642		2.81138	3.44905	2.85444		6.06181	5.57055	5.08563		9.47552	6.44914	10.233			90		1.92968	1.42153	1.16185		4.17851	5.00593	2.80103		6.68733	9.93385	7.02407		8.9226	11.9703	10.9455
	91		1.89195	1.51113		2.9526	3.65704	2.70494		6.34816	5.58644	4.90313		8.51579	6.48333	9.28378			91		2.07842	1.39919	1.05915		4.17653	5.10977	3.02436		6.79782	11.0091	7.66181		8.68807	12.1438	11.1144
	92		1.93365	1.65943		3.0625	3.28313	2.89041		6.25424	5.5982	5.26379		9.5303	6.51965	9.76695			92		1.81886	1.53647	1.0425		4.33196	5.36274	2.97744		6.57549	11.0564	7.31628		8.93638	12.2044	11.7204
	93		1.72962	1.8051			3.31187	2.9452		6.51092	5.95053	5.23469		8.96444	6.80312	10.1867			93		1.75117	1.4624	1.12064		4.59321	5.86613	3.08447		6.7348	10.8442	7.66272		8.41733	12.1843	11.5166
	94		1.81801	1.47395		2.76244	3.30016	3.19544		6.01727	5.89376	5.33895		8.58696	6.48112	9.72748			94		2.03005	1.45372	1.05326		4.35625	5.93574	3.1406		6.97887	11.0268	7.32623		8.50723	11.5669	11.05
	95		1.86175	1.47571			3.37003	3.03568		6.0431	6.17468	5.20972		8.87685	6.89327	9.09729			95		1.9336	1.403	0.936825		4.42877	5.80161	3.03522		7.24336	10.3245	7.53204		9.30842	11.8652	11.5477
	96		1.54847	1.58868			3.27383	2.9707			6.12112	5.2867			7.13456	9.58125			96		2.02016	1.45664	0.989242		4.34746	5.73186	3.03429		7.02818	10.3715	7.88077		9.53694	11.7648	11.4397

## Sheet: Fig. 2b
	Fig. 2b | Quantification of chol-siRNA internalization from confocal microscopy images. All values are mean chol-siRNA fluorescence intensity per cell (AU). Temporal resolution is ~60 min. N = experiments.
			Control				Cholesterol-siRNA
	Frame		Data 1	Data 2	Data 3		Data 1	Data 2	Data 3
	0		41.31	8.16083	74.4592		144.107	-84.6934	372.908
	1		42.95	6.29358	79.6064		537.267	372.692	701.842
	2		44.895	7.19914	82.5909		826.833	658.362	995.305
	3		44.315	8.30205	80.3279		994.9	750.788	1239.01
	4		46.46	7.90854	85.0115		1122.33	804.684	1439.98
	5		47.6	7.39391	87.8061		1217.93	813.325	1622.54
	6		48.8	7.92923	89.6708		1274.3	811.25	1737.35
	7		48.78	7.18798	90.372		1351.4	850.499	1852.3
	8		48.77	7.94165	89.5983		1375.73	865.496	1885.97
	9		49.25	8.32266	90.1773		1383.3	836.319	1930.28
	10		49.705	7.56851	91.8415		1378.03	828.125	1927.94
	11		49.51	7.57857	91.4414		1378	841.802	1914.2
	12		49.325	8.4613	90.1887		1377.17	839.825	1914.51
	13		49.49	8.33639	90.6436		1375.63	839.628	1911.64
	14		49.6	8.33325	90.8668		1353.33	825.913	1880.75
	15		50.01	8.61597	91.404		1336.67	822.281	1851.05
	16		50.24	9.01567	91.4643		1318.7	813.437	1823.96
	17		50.085	8.51419	91.6558		1400.1	878.141	1922.06
	18		50.55	8.74585	92.3542		1357.83	838.774	1876.89
	19		49.515	9.11799	89.912		1305.53	826.568	1784.5
	20		48.955	8.37414	89.5359		1299.63	819.632	1779.63
	21		47.955	8.08125	87.8288		1305.43	822.528	1788.34
	22		48.315	7.621	89.009		1303.63	808.038	1799.23
	23		47.335	8.50777	86.1622		1289.1	809.069	1769.13
	24		47.03	7.54516	86.5148		1282.73	812.847	1752.62

## Sheet: Fig. 2c
	Fig. 2c | Quantification eGFP knockdown by flow cytometry. Values are mean eGFP fluorescence intensity per cell, normalized to control treated cells. n = experiments.
		Chloroquine
		0 µM	40 µM	60 µM
	Data 1	0.735409	0.454146	0.244571
	Data 2	0.722725	0.201166	0.122329
	Data 3	0.591519	0.564979	0.374694
	Data 4	0.732042	0.567713	0.35024
	Data 5	0.591769	0.355384	0.184392
		Siramesine
		0 µM	6 µM	10 µM
	Data 1	0.745209	0.585017	0.441834
	Data 2	0.705877	0.704497	0.670614
	Data 3	0.738113	0.728547	0.58332
	Data 4	0.834291	0.683441	0.537568
		Amitriptyline
		0 µM	40 µM	60 µM
	Data 1	0.725842	0.772396	0.527548
	Data 2	0.729915	0.867098	0.604143
	Data 3	0.679935	0.754848	0.656533
	Data 4	0.621043	0.668226	0.516215

## Sheet: Fig. 2d
	Fig. 2d | Quantification eGFP knockdown by flow cytometry. Values are mean eGFP fluorescence intensity per cell, normalized to control treated cells. N = experiments.
			DMSO
		0 h	6 h	12 h	24 h	36 h
	Data 1	1.06216	0.960205	0.81071	0.561858	0.516906
	Data 2	1.04337	1.02552	0.807174	0.72449	0.71993
	Data 3	0.941406	0.8975	0.757374	0.769194	0.774358
			Chloroquine
		0 h	6 h	12 h	24 h	36 h
	Data 1	1.01779	0.974053	0.767311	0.142159	0.0927062
	Data 2	0.952167	1.00444	0.911702	0.148985	0.117339
	Data 3	1.06236	0.879164	0.716716	0.13975	0.111947
			Siramesine
		0 h	6 h	12 h	24 h	36 h
	Data 1	1.03033	0.982209	0.664374	0.433806	0.56896
	Data 2	1.01792	1.00542	0.690944	0.369228	0.52226
	Data 3	1.05334	0.723065	0.762394	0.523191	0.790947
			Amitriptyline
		0 h	6 h	12 h	24 h	36 h
	Data 1	1.11848	1.02632	0.726429	0.498614	0.414356
	Data 2	1.06956	0.993914	0.844416	0.526242	0.527942
	Data 3	0.909398	0.852028	0.683651	0.524085	0.646907

[truncated: 38 more sheets: Fig. 2e, Fig. 3a, Fig. 3b, Fig. 3c, Fig. 3d, Fig. 4b, Fig. 4c, Fig. 4d, Fig. 4e, Fig. 4f, Fig. 4g, Fig. 5a, Fig. 5b, Fig. 5c, Fig. 5d, Fig. 5e, Fig. 5f, Fig. 6a, Fig. 6b, Fig. 6c …]
